# Supplementary material for: The unique evolutionary pattern of the Hydroxyproline-rich glycoproteins superfamily in Chinese white pear (Pyrus bretschneideri)
Source: BMC Plant Biol. 2018 Feb 17;18:36. doi: 10.1186/s12870-018-1252-2 (PMC5816549; doi:10.1186/s12870-018-1252-2)
Supplement: Supplementary file 1 — Table S1. Genomic annotations and classifications of HRGPs in pear. SP refers to signal peptide; GPI refers to glycosylphosphatidylinositol. Table S2. The transcription factor shared by HRGP gene pairs from WGD event. Table S3. The comparison of searching strategy between our method and the method previously reported. Table S4. Primers for HRGPs in qRT-PCR. (XLSX 114 kb) [file 12870_2018_1252_MOESM1_ESM.xlsx]

## Sheet: TableS1
Table S1.Genomic annotations and classifications of HRGPs in pear. SP refers to signal peptide; GPI refers to glycosylphosphatidylinositol .
Gene ID	Classification	SP cleavage site	GPI-modification site 1	GPI-modification site (alternative)	Chromosome	Start	End	Strand	Length of gene	Length of exons	Length of CDS	Length of peptide	No of exons	Average length of exons	Average length of introns
Pbr000552.2	EXT-AGP	23	-	-	Chr5	24563176	24566017	+	2842	2842	2550	850	1	2842	0
Pbr000742.1	EXT-AGP	-	-	-	Chr3	19475560	19478828	-	3269	753	753	251	5	150.6	629
Pbr001944.1	EXT-AGP	16	-	-	Chr14	18185476	18186260	-	785	785	462	154	1	785	0
Pbr003361.1	EXT-AGP	-	-	-	Chr11	21842123	21844974	+	2852	696	696	232	4	174	718.7
Pbr005668.1	EXT-AGP	22	190	191	Chr17	1319666	1320828	+	1163	639	639	213	2	319.5	524
Pbr007851.1	EXT-AGP	31	-	-	scaffold1448.0	10738	13872	-	3135	3135	3135	1045	1	3135	0
Pbr007852.1	EXT-AGP	31	-	-	scaffold1448.0	32584	35718	+	3135	3135	3135	1045	1	3135	0
Pbr009236.1	EXT-AGP	-	-	-	Chr15	4206634	4209828	+	3195	2106	2106	702	8	263.2	155.6
Pbr009832.1	EXT-AGP	28	-	-	Chr10	19372498	19373501	-	1004	1004	873	291	1	1004	0
Pbr010124.2	EXT-AGP	31	-	-	scaffold1679.0	3646	6675	-	3030	3030	3030	1010	1	3030	0
Pbr010506.1	EXT-AGP	28	-	-	Chr5	2845149	2846554	+	1406	1406	840	280	1	1406	0
Pbr010509.1	EXT-AGP	28	-	-	Chr5	2871950	2872720	+	771	771	771	257	1	771	0
Pbr011862.1	EXT-AGP	28	-	-	Chr16	1525515	1526448	-	934	654	654	218	3	218	140
Pbr012012.1	EXT-AGP	-	-	-	Chr13	9271878	9273291	-	1414	1128	1128	376	4	282	95.3
Pbr013082.1	EXT-AGP	-	-	-	Chr3	22665125	22665995	-	871	871	423	141	1	871	0
Pbr013726.1	EXT-AGP	-	-	-	Chr6	22011783	22016143	-	4361	2283	2283	761	8	285.4	296.9
Pbr014097.1	EXT-AGP	-	-	-	Chr2	19489413	19493687	-	4275	2461	1980	660	8	307.6	259.1
Pbr016958.1	EXT-AGP	-	-	-	Chr15	14601626	14606467	-	4842	2914	1983	661	8	364.2	275.4
Pbr017405.1	EXT-AGP	26	350	351	Chr15	26204662	26206375	+	1714	1273	1131	377	2	636.5	441
Pbr017827.1	EXT-AGP	23	-	-	Chr3	7836968	7838605	+	1638	1638	1638	546	1	1638	0
Pbr017832.1	EXT-AGP	28	-	-	Chr3	7871400	7873557	-	2158	1890	1890	630	2	945	268
Pbr018068.1	EXT-AGP	-	-	-	Chr9	16710492	16711527	-	1036	1036	570	190	1	1036	0
Pbr018678.1	EXT-AGP	-	-	-	Chr1	8889862	8890194	+	333	333	333	111	1	333	0
Pbr019510.1	EXT-AGP	32	-	-	Chr4	12880507	12883078	-	2572	2572	2421	807	1	2572	0
Pbr020648.1	EXT-AGP	18	-	-	Chr11	10647446	10647967	+	522	522	522	174	1	522	0
Pbr020650.1	EXT-AGP	23	-	-	Chr11	10640066	10641618	+	1553	1059	1059	353	2	529.5	494
Pbr022662.1	EXT-AGP	34	-	-	Chr3	916151	916759	-	609	609	609	203	1	609	0
Pbr022726.2	EXT-AGP	21	-	-	scaffold345.0	354188	358785	+	4598	780	780	260	3	260	1909
Pbr024779.1	EXT-AGP	-	-	-	Chr2	8879810	8879998	-	189	189	189	63	1	189	0
Pbr025534.1	EXT-AGP	23	-	-	Chr5	11900171	11902310	-	2140	1815	1815	605	2	907.5	325
Pbr025719.1	EXT-AGP	18	-	-	Chr11	8753632	8754117	+	486	486	486	162	1	486	0
Pbr025807.1	EXT-AGP	27	-	-	Chr13	13126300	13127351	-	1052	663	663	221	3	221	194.5
Pbr027582.2	EXT-AGP	31	-	-	Chr2	19701595	19704024	+	2430	2430	2430	810	1	2430	0
Pbr028717.1	EXT-AGP	31	125	126	Chr13	1381693	1382960	-	1268	1268	447	149	1	1268	0
Pbr029499.1	EXT-AGP	21	-	-	Chr11	18538343	18540907	-	2565	2169	2169	723	2	1084.5	396
Pbr030062.1	EXT-AGP	-	-	-	Chr13	3915968	3919376	-	3409	2187	2187	729	8	273.4	174.6
Pbr030081.1	EXT-AGP	-	-	-	Chr13	3776751	3780159	+	3409	2187	2187	729	8	273.4	174.6
Pbr030620.2	EXT-AGP	-	-	-	Chr9	19460534	19464816	+	4283	2172	2172	724	8	271.5	301.6
Pbr030772.1	EXT-AGP	31	125	126	Chr13	749920	751187	+	1268	1268	447	149	1	1268	0
Pbr031110.1	EXT-AGP	37	-	-	Chr4	11591675	11596338	-	4664	3988	3654	1218	2	1994	676
Pbr033184.1	EXT-AGP	21	-	-	Chr5	8937956	8939645	+	1690	1030	696	232	2	515	660
Pbr033323.1	EXT-AGP	-	-	-	Chr15	41345899	41347228	-	1330	1330	753	251	1	1330	0
Pbr034492.1	EXT-AGP	-	-	-	Chr17	22502896	22503480	+	585	585	585	195	1	585	0
Pbr036330.1	EXT-AGP	31	-	-	Chr10	18996116	18997726	+	1611	1611	921	307	1	1611	0
Pbr038683.3	EXT-AGP	-	-	-	Chr10	8175106	8180899	-	5794	1650	1212	404	12	137.5	376.7
Pbr039425.1	EXT-AGP	31	-	-	Chr10	25533854	25537037	+	3184	2811	2811	937	2	1405.5	373
Pbr039497.1	EXT-AGP	21	-	-	scaffold849.0	134812	135498	+	687	687	687	229	1	687	0
Pbr040167.1	EXT-AGP	26	-	-	scaffold876.0.1	2170	3183	-	1014	735	735	245	3	245	139.5
Pbr040670.2	EXT-AGP	-	-	-	Chr15	37289412	37291611	+	2200	2200	1833	611	1	2200	0
Pbr041061.1	EXT-AGP	-	-	-	Chr5	21030545	21036136	-	5592	1260	1260	420	13	96.9	361
Pbr041459.1	EXT-AGP	-	-	-	Chr2	18622992	18633791	+	10800	5883	5883	1961	20	294.1	258.8
Pbr042015.1	EXT-AGP	20	-	-	Chr5	23313537	23314376	+	840	840	840	280	1	840	0
Pbr042269.1	EXT-AGP	-	-	-	Chr13	9047245	9048670	+	1426	1219	1140	380	3	406.3	103.5
Pbr042627.1	EXT-AGP	28	-	-	Chr17	11863580	11866582	+	3003	3003	546	182	1	3003	0
Pbr000014.1	AG peptide	-	-	-	Chr5	28321337	28321603	-	267	267	267	89	1	267	0
Pbr000392.1	AG peptide	-	-	-	Chr5	25675452	25675853	+	402	264	264	88	2	132	138
Pbr000758.1	AG peptide	28	-	-	Chr3	19622534	19622716	-	183	183	183	61	1	183	0
Pbr001042.1	AG peptide	-	-	-	Chr2	11874988	11876990	+	2003	186	186	62	3	62	908.5
Pbr001084.1	AG peptide	-	-	-	Chr2	12352537	12352746	+	210	210	210	70	1	210	0
Pbr001714.1	AG peptide	-	-	-	Chr9	2273235	2273456	+	222	222	222	74	1	222	0
Pbr001817.1	AG peptide	-	-	-	Chr14	6963565	6964472	-	908	908	261	87	1	908	0
Pbr002040.1	AG peptide	-	-	-	Chr14	7763353	7764636	+	1284	1284	207	69	1	1284	0
Pbr003859.1	AG peptide	-	-	-	Chr3	26212995	26213612	+	618	618	240	80	1	618	0
Pbr004148.1	AG peptide	-	-	-	Chr8	4585652	4585921	-	270	270	270	90	1	270	0
Pbr004150.1	AG peptide	-	-	-	Chr8	4606909	4607175	-	267	267	267	89	1	267	0
Pbr004151.1	AG peptide	-	-	-	Chr8	4665399	4665668	+	270	270	270	90	1	270	0
Pbr004312.1	AG peptide	-	-	-	Chr12	1763775	1763957	-	183	183	183	61	1	183	0
Pbr004473.1	AG peptide	-	-	-	Chr10	325664	325831	-	168	168	168	56	1	168	0
Pbr004484.1	AG peptide	-	-	-	scaffold1207.0	10950	11227	-	278	186	186	62	2	93	92
Pbr004629.1	AG peptide	-	-	-	scaffold1214.0	29125	29328	-	204	204	204	68	1	204	0
Pbr005330.1	AG peptide	-	-	-	scaffold1266.0	82373	82543	-	171	171	171	57	1	171	0
Pbr005697.1	AG peptide	-	-	-	scaffold1291.0	65382	65887	+	506	506	261	87	1	506	0
Pbr006279.1	AG peptide	-	-	-	Chr6	10087950	10088138	+	189	189	189	63	1	189	0
Pbr006983.1	AG peptide	-	-	-	Chr16	6425943	6426122	-	180	180	180	60	1	180	0
Pbr007001.1	AG peptide	-	-	-	Chr5	1355482	1355739	-	258	258	258	86	1	258	0
Pbr007241.1	AG peptide	-	-	-	Chr14	15472567	15472755	-	189	189	189	63	1	189	0
Pbr007676.1	AG peptide	-	-	-	Chr12	22201710	22201916	+	207	207	207	69	1	207	0
Pbr008237.1	AG peptide	22	49	53	Chr12	9912783	9912998	-	216	216	216	72	1	216	0
Pbr009088.1	AG peptide	-	-	-	Chr10	10235766	10235921	+	156	156	156	52	1	156	0
Pbr009509.1	AG peptide	-	-	-	Chr1	6848897	6849163	+	267	267	267	89	1	267	0
Pbr010703.1	AG peptide	-	-	-	Chr1	5013555	5013818	-	264	264	264	88	1	264	0
Pbr012301.1	AG peptide	-	-	-	Chr8	11723625	11725193	-	1569	177	177	59	2	88.5	1392
Pbr012328.1	AG peptide	-	-	-	Chr8	11966779	11967012	-	234	234	234	78	1	234	0
Pbr012665.1	AG peptide	-	-	-	scaffold195.0	34095	34343	-	249	249	249	83	1	249	0
Pbr013230.1	AG peptide	-	-	-	Chr3	21591333	21592045	+	713	609	195	65	2	304.5	104
Pbr013627.1	AG peptide	-	49	-	Chr1	9400987	9401962	-	976	207	207	69	2	103.5	769
Pbr013718.1	AG peptide	-	-	-	Chr6	21966040	21966255	+	216	216	216	72	1	216	0
Pbr014379.1	AG peptide	-	-	-	Chr9	6787235	6787435	-	201	201	201	67	1	201	0
Pbr014561.1	AG peptide	-	-	-	Chr6	22924569	22924838	-	270	270	270	90	1	270	0
Pbr015163.1	AG peptide	-	-	-	Chr16	6034530	6034904	-	375	255	255	85	2	127.5	120
Pbr015537.1	AG peptide	-	39	-	Chr15	15472675	15472875	+	201	201	201	67	1	201	0
Pbr015919.1	AG peptide	-	-	-	Chr4	9729727	9729933	+	207	207	207	69	1	207	0
Pbr016443.1	AG peptide	-	-	-	Chr12	3100206	3100397	+	192	192	192	64	1	192	0
Pbr016461.1	AG peptide	-	-	-	Chr5	8410096	8410263	-	168	168	168	56	1	168	0
Pbr016755.1	AG peptide	-	-	-	Chr12	19140373	19141293	-	921	207	207	69	2	103.5	714
Pbr016784.1	AG peptide	-	-	-	Chr14	3036988	3037583	+	596	596	174	58	1	596	0
Pbr017051.1	AG peptide	-	-	-	scaffold252.0	83697	83963	-	267	267	267	89	1	267	0
Pbr017670.1	AG peptide	-	-	-	Chr12	7281379	7281883	+	505	505	255	85	1	505	0
Pbr017683.1	AG peptide	28	-	-	Chr12	7438954	7440902	+	1949	1949	261	87	1	1949	0
Pbr017881.1	AG peptide	-	-	-	Chr9	17597560	17598849	-	1290	216	216	72	2	108	1074
Pbr018271.1	AG peptide	-	-	-	Chr14	10860226	10860393	-	168	168	168	56	1	168	0
Pbr018307.1	AG peptide	-	-	-	Chr14	9599492	9599671	+	180	180	180	60	1	180	0
Pbr018721.1	AG peptide	-	49	-	Chr1	9164948	9166128	-	1181	427	207	69	2	213.5	754
Pbr018772.1	AG peptide	-	-	-	Chr10	15770391	15770570	-	180	180	180	60	1	180	0
Pbr018995.1	AG peptide	-	-	-	Chr3	15204183	15204419	+	237	237	237	79	1	237	0
Pbr019086.1	AG peptide	22	-	-	Chr9	1370367	1370991	-	625	625	270	90	1	625	0
Pbr019569.1	AG peptide	-	-	-	Chr5	189072	189227	-	156	156	156	52	1	156	0
Pbr019989.1	AG peptide	-	-	-	Chr15	5543963	5544416	-	454	454	252	84	1	454	0
Pbr021311.1	AG peptide	-	-	-	Chr12	11920519	11920737	+	219	219	219	73	1	219	0
Pbr021883.1	AG peptide	-	-	-	Chr17	24007873	24008160	-	288	195	195	65	2	97.5	93
Pbr021916.1	AG peptide	-	-	-	Chr17	23729919	23730799	+	881	234	234	78	2	117	647
Pbr022194.1	AG peptide	-	-	-	Chr9	18709590	18709945	+	356	240	240	80	2	120	116
Pbr022563.1	AG peptide	-	-	-	scaffold341.0	192825	193058	-	234	234	234	78	1	234	0
Pbr023216.1	AG peptide	22	-	-	Chr11	23757863	23758487	-	625	625	270	90	1	625	0
Pbr023217.1	AG peptide	-	-	-	Chr11	23761048	23761511	-	464	464	180	60	1	464	0
Pbr023910.1	AG peptide	15	-	-	Chr1	760741	760959	+	219	219	219	73	1	219	0
Pbr025121.1	AG peptide	-	-	-	Chr2	13783079	13783306	+	228	228	228	76	1	228	0
Pbr025277.1	AG peptide	-	-	-	Chr5	19202142	19205840	-	3699	3699	225	75	1	3699	0
Pbr025539.1	AG peptide	-	-	-	Chr5	11835498	11835725	-	228	228	228	76	1	228	0
Pbr025575.1	AG peptide	-	-	-	Chr17	12224616	12224795	-	180	180	180	60	1	180	0
Pbr026210.1	AG peptide	-	-	-	Chr14	1291957	1292483	+	527	210	210	70	2	105	317
Pbr026695.1	AG peptide	26	-	-	Chr5	20120652	20121427	+	776	240	240	80	3	80	268
Pbr027149.1	AG peptide	-	-	-	scaffold442.0	24193	24417	-	225	225	225	75	1	225	0
Pbr027150.1	AG peptide	-	-	-	scaffold442.0	87865	88134	+	270	270	270	90	1	270	0
Pbr027215.1	AG peptide	-	-	-	Chr6	937436	937687	-	252	252	252	84	1	252	0
Pbr027235.1	AG peptide	-	-	-	Chr12	13755268	13755504	-	237	237	237	79	1	237	0
Pbr027248.1	AG peptide	-	-	-	Chr12	14094492	14094698	+	207	207	207	69	1	207	0
Pbr027287.1	AG peptide	-	-	-	Chr16	13644811	13644990	-	180	180	180	60	1	180	0
Pbr027436.1	AG peptide	-	-	-	Chr1	3818880	3819083	+	204	204	204	68	1	204	0
Pbr027510.1	AG peptide	-	-	-	Chr13	2620350	2620666	+	317	216	216	72	2	108	101
Pbr027660.1	AG peptide	-	-	-	Chr3	10493311	10493535	+	225	225	225	75	1	225	0
Pbr028039.1	AG peptide	-	-	-	Chr4	2908523	2908747	+	225	225	225	75	1	225	0
Pbr028618.1	AG peptide	28	-	-	Chr17	9619843	9620325	-	483	342	216	72	2	171	141
Pbr028683.1	AG peptide	28	-	-	Chr17	9003112	9003468	-	357	216	216	72	2	108	141
Pbr029276.1	AG peptide	26	36	-	Chr8	14060469	14060663	+	195	195	195	65	1	195	0
Pbr029479.1	AG peptide	-	-	-	Chr15	43462468	43463162	-	695	231	231	77	3	77	232
Pbr029543.1	AG peptide	-	-	-	Chr4	5165260	5165439	-	180	180	180	60	1	180	0
Pbr029572.1	AG peptide	-	-	-	Chr11	15190051	15190361	-	311	162	162	54	2	81	149
Pbr029712.1	AG peptide	-	-	-	Chr9	14149113	14149702	-	590	225	225	75	2	112.5	365
Pbr029836.1	AG peptide	-	-	-	Chr6	5921938	5922096	-	159	159	159	53	1	159	0
Pbr030167.1	AG peptide	28	-	-	Chr11	21699150	21699329	+	180	180	180	60	1	180	0
Pbr030851.1	AG peptide	-	-	-	Chr11	400236	400496	+	261	261	261	87	1	261	0
Pbr032604.1	AG peptide	-	-	-	Chr9	3626175	3627618	-	1444	270	270	90	3	90	587
Pbr032828.1	AG peptide	-	-	-	Chr14	18507277	18507498	-	222	222	222	74	1	222	0
Pbr032913.1	AG peptide	-	-	-	Chr5	16830620	16830856	-	237	237	237	79	1	237	0
Pbr033364.1	AG peptide	21	-	-	scaffold608.0	69879	70031	+	153	153	153	51	1	153	0
Pbr033446.1	AG peptide	-	-	-	Chr13	13313185	13313732	-	548	548	210	70	1	548	0
Pbr033699.1	AG peptide	-	-	-	Chr3	3839705	3839914	+	210	210	210	70	1	210	0
Pbr033999.1	AG peptide	-	-	-	Chr3	25170793	25171080	-	288	288	150	50	1	288	0
Pbr034925.1	AG peptide	-	-	-	scaffold660.0	135766	135975	+	210	210	210	70	1	210	0
Pbr034983.1	AG peptide	-	-	-	Chr5	12733139	12733297	-	159	159	159	53	1	159	0
Pbr035259.1	AG peptide	28	-	-	Chr5	9794344	9794700	-	357	216	216	72	2	108	141
Pbr035337.1	AG peptide	-	-	-	scaffold681.0	89519	89692	-	174	174	174	58	1	174	0
Pbr035778.1	AG peptide	25	-	-	Chr12	17403271	17403480	-	210	210	210	70	1	210	0
Pbr036024.1	AG peptide	-	-	-	scaffold701.0	213907	214146	+	240	240	240	80	1	240	0
Pbr036714.1	AG peptide	-	-	-	Chr11	3053273	3053491	-	219	219	219	73	1	219	0
Pbr036779.1	AG peptide	-	-	-	scaffold734.0	194497	194762	-	266	192	192	64	2	96	74
Pbr037303.1	AG peptide	-	-	-	scaffold758.0	101643	101804	-	162	162	162	54	1	162	0
Pbr037304.1	AG peptide	-	-	-	scaffold758.0	161195	161356	+	162	162	162	54	1	162	0
Pbr037790.1	AG peptide	-	-	-	Chr16	5436572	5437165	+	594	594	174	58	1	594	0
Pbr038242.1	AG peptide	-	-	-	Chr11	4530436	4530753	-	318	225	225	75	2	112.5	93
Pbr038563.1	AG peptide	-	-	-	scaffold809.0	17	379	-	363	363	150	50	1	363	0
Pbr039189.1	AG peptide	-	-	-	Chr13	3538479	3539079	+	601	601	171	57	1	601	0
Pbr039635.1	AG peptide	-	-	-	scaffold850.0	61423	61659	+	237	237	237	79	1	237	0
Pbr039810.1	AG peptide	-	-	-	scaffold860.0	1977	2305	+	329	210	210	70	2	105	119
Pbr039811.1	AG peptide	-	-	-	scaffold860.0	4581	4877	+	297	180	180	60	2	90	117
Pbr039928.1	AG peptide	-	-	-	Chr3	3515	3781	+	267	267	267	89	1	267	0
Pbr039932.1	AG peptide	-	-	-	Chr3	57088	57354	-	267	267	267	89	1	267	0
Pbr040930.1	AG peptide	-	-	-	Chr4	5296260	5296454	-	195	195	195	65	1	195	0
Pbr041187.1	AG peptide	-	-	-	Chr11	151848	152677	+	830	830	156	52	1	830	0
Pbr041219.1	AG peptide	-	-	-	Chr16	17817771	17817974	+	204	204	204	68	1	204	0
Pbr041297.1	AG peptide	-	-	-	Chr9	12750120	12750359	-	240	240	240	80	1	240	0
Pbr041310.1	AG peptide	-	-	-	scaffold930.0	104718	105050	-	333	198	198	66	2	99	135
Pbr041770.1	AG peptide	21	-	-	Chr12	4142659	4142829	-	171	171	171	57	1	171	0
Pbr042152.1	AG peptide	-	-	-	scaffold970.0	6126	6395	-	270	270	270	90	1	270	0
Pbr042412.1	AG peptide	-	-	-	scaffold980.0	113075	113287	-	213	213	213	71	1	213	0
Pbr042569.1	AG peptide	-	-	-	scaffold992.0	119322	119492	-	171	171	171	57	1	171	0
Pbr042662.1	AG peptide	-	-	-	Chr11	21947523	21948315	+	793	793	234	78	1	793	0
Pbr042852.1	AG peptide	-	-	-	Chr5	23124843	23125153	-	311	311	159	53	1	311	0
Pbr042922.1	AG peptide	-	-	-	Chr15	35570553	35572468	+	1916	218	156	52	2	109	1698
Pbr000340.1	lysine AGP	-	-	-	Chr5	26056074	26057992	-	1919	1020	1020	340	3	340	449.5
Pbr000375.1	lysine AGP	-	-	-	Chr5	25784917	25785972	-	1056	1056	753	251	1	1056	0
Pbr000765.1	lysine AGP	-	-	-	Chr3	19684075	19684567	+	493	408	408	136	2	204	85
Pbr000929.1	lysine AGP	-	-	-	scaffold1002.0	129089	129790	-	702	471	471	157	4	117.8	77
Pbr000964.1	lysine AGP	-	-	-	Chr8	11497346	11503691	-	6346	2568	2568	856	13	197.5	314.8
Pbr001067.1	lysine AGP	-	-	-	Chr2	12148607	12149365	+	759	759	567	189	1	759	0
Pbr001410.1	lysine AGP	-	-	-	Chr12	18816438	18817188	+	751	751	444	148	1	751	0
Pbr001775.1	lysine AGP	-	-	-	scaffold1053.0	34505	34918	+	414	414	414	138	1	414	0
Pbr001985.1	lysine AGP	-	-	-	scaffold1065.0	75173	75553	-	381	381	381	127	1	381	0
Pbr001987.1	lysine AGP	-	-	-	scaffold1065.0	88296	89115	-	820	820	336	112	1	820	0
Pbr002155.1	lysine AGP	-	-	-	Chr15	31409564	31410275	+	712	462	462	154	2	231	250
Pbr002421.1	lysine AGP	22	-	-	Chr17	15786918	15788099	+	1182	885	885	295	3	295	148.5
Pbr002660.1	lysine AGP	30	-	-	Chr15	1127940	1128470	-	531	531	531	177	1	531	0
Pbr003445.1	lysine AGP	-	-	-	Chr2	9942606	9943371	-	766	766	336	112	1	766	0
Pbr003696.1	lysine AGP	25	-	-	Chr4	7072375	7073474	-	1100	1100	741	247	1	1100	0
Pbr004166.1	lysine AGP	22	96	-	Chr8	4805804	4806384	-	581	581	384	128	1	581	0
Pbr004293.1	lysine AGP	-	-	-	Chr8	6039739	6042031	+	2293	849	849	283	3	283	722
Pbr005329.1	lysine AGP	22	-	-	scaffold1266.0	75755	76833	+	1079	552	552	184	4	138	175.7
Pbr005938.1	lysine AGP	-	-	-	Chr15	3169610	3170056	+	447	354	354	118	2	177	93
Pbr006420.1	lysine AGP	-	-	-	Chr9	17924111	17925993	+	1883	900	900	300	7	128.6	163.8
Pbr006744.1	lysine AGP	-	-	-	scaffold1355.0	6722	7381	-	660	660	660	220	1	660	0
Pbr006893.1	lysine AGP	-	-	-	scaffold1374.0	50642	51037	-	396	396	396	132	1	396	0
Pbr006946.1	lysine AGP	-	-	-	Chr11	9715903	9716902	+	1000	1000	414	138	1	1000	0
Pbr007203.1	lysine AGP	-	-	-	Chr14	15250427	15252862	+	2436	957	957	319	2	478.5	1479
Pbr007534.1	lysine AGP	-	-	-	scaffold1412.0	51451	52734	+	1284	1284	1284	428	1	1284	0
Pbr007779.1	lysine AGP	-	-	-	scaffold1437.0	43593	44337	-	745	614	468	156	2	307	131
Pbr007919.1	lysine AGP	-	-	-	Chr7	8166689	8167126	-	438	438	438	146	1	438	0
Pbr008255.1	lysine AGP	-	-	-	Chr12	9709862	9712129	-	2268	1164	1164	388	7	166.3	184
Pbr008348.1	lysine AGP	-	-	-	Chr12	8743270	8743851	+	582	273	273	91	3	91	154.5
Pbr008421.1	lysine AGP	26	-	-	Chr3	15495430	15496500	-	1071	1071	504	168	1	1071	0
Pbr008433.1	lysine AGP	-	-	-	scaffold1502.0	21145	21671	-	527	369	369	123	2	184.5	158
Pbr008442.1	lysine AGP	-	-	-	scaffold1504.0	26406	27117	+	712	462	462	154	2	231	250
Pbr008948.1	lysine AGP	-	-	-	Chr11	1567120	1567752	-	633	633	633	211	1	633	0
Pbr009055.1	lysine AGP	-	-	-	Chr10	9972534	9974096	-	1563	1444	888	296	2	722	119
Pbr009174.2	lysine AGP	-	-	-	Chr6	7770035	7771257	-	1223	423	423	141	3	141	400
Pbr009345.1	lysine AGP	-	-	-	scaffold1597.0	12546	15573	+	3028	543	543	181	5	108.6	621.2
Pbr009485.1	lysine AGP	-	-	-	Chr1	6685615	6687054	+	1440	1440	447	149	1	1440	0
Pbr009514.1	lysine AGP	-	-	-	Chr1	6870971	6874881	-	3911	2377	1767	589	5	475.4	383.5
Pbr009752.1	lysine AGP	-	-	-	scaffold162.0	98054	105213	-	7160	1968	1968	656	7	281.1	865.3
Pbr009796.1	lysine AGP	-	-	-	scaffold162.0	697300	701681	+	4382	1698	1698	566	5	339.6	671
Pbr009911.1	lysine AGP	-	-	-	Chr10	22221988	22222407	-	420	342	342	114	2	171	78
Pbr010184.2	lysine AGP	-	-	-	Chr14	12655791	12661505	-	5715	3171	3171	1057	12	264.2	231.3
Pbr010381.1	lysine AGP	-	-	-	Chr14	2489427	2489765	-	339	339	339	113	1	339	0
Pbr010419.1	lysine AGP	-	-	-	Chr14	2910297	2910635	+	339	339	339	113	1	339	0
Pbr010445.1	lysine AGP	-	-	-	scaffold170.2.1	194757	197528	+	2772	2295	2295	765	2	1147.5	477
Pbr010448.1	lysine AGP	-	-	-	scaffold170.2.1	259361	262132	-	2772	2295	2295	765	2	1147.5	477
Pbr010563.1	lysine AGP	25	-	-	scaffold1712.0	3207	5249	-	2043	2043	1554	518	1	2043	0
Pbr010657.1	lysine AGP	27	197	199	Chr15	12724199	12725196	-	998	660	660	220	2	330	338
Pbr010892.1	lysine AGP	-	-	-	Chr7	11238996	11242478	-	3483	1848	1848	616	6	308	327
Pbr011652.1	lysine AGP	-	-	-	Chr6	17958522	17958821	+	300	300	300	100	1	300	0
Pbr011927.1	lysine AGP	-	-	-	Chr16	16821534	16822058	-	525	525	525	175	1	525	0
Pbr012037.1	lysine AGP	-	-	-	Chr10	14731816	14732940	+	1125	621	621	207	7	88.7	84
Pbr012262.1	lysine AGP	-	-	-	Chr16	4338277	4338621	+	345	345	345	115	1	345	0
Pbr012519.1	lysine AGP	22	-	-	Chr17	23117353	23118756	-	1404	1404	882	294	1	1404	0
Pbr012754.1	lysine AGP	-	-	-	scaffold195.0	620409	622052	+	1644	645	576	192	2	322.5	999
Pbr012943.1	lysine AGP	-	-	-	Chr3	2810700	2811335	-	636	636	636	212	1	636	0
Pbr012990.1	lysine AGP	-	-	-	scaffold1995.0	2051	2392	-	342	342	342	114	1	342	0
Pbr013073.1	lysine AGP	-	-	-	Chr3	22750906	22751454	-	549	549	549	183	1	549	0
Pbr013226.1	lysine AGP	22	-	-	Chr3	21613809	21615667	-	1859	1730	819	273	2	865	129
Pbr013347.1	lysine AGP	30	-	-	Chr3	20794094	20794393	+	300	300	300	100	1	300	0
Pbr013421.1	lysine AGP	27	118	117	Chr3	20334564	20334986	-	423	423	423	141	1	423	0
Pbr013433.1	lysine AGP	27	118	117	Chr3	20082878	20083300	+	423	423	423	141	1	423	0
Pbr014494.1	lysine AGP	22	-	-	Chr17	25182822	25184220	-	1399	1399	879	293	1	1399	0
Pbr015383.1	lysine AGP	-	-	-	Chr12	19803651	19805025	-	1375	1375	336	112	1	1375	0
Pbr015607.1	lysine AGP	19	-	-	Chr15	14924029	14930998	+	6970	4389	3870	1290	16	274.3	172.1
Pbr015686.1	lysine AGP	-	-	-	Chr2	6259659	6260090	-	432	273	273	91	2	136.5	159
Pbr015863.1	lysine AGP	-	200	199	scaffold233.0	436383	437124	-	742	669	669	223	2	334.5	73
Pbr015866.1	lysine AGP	-	200	199	scaffold233.0	469285	470026	+	742	669	669	223	2	334.5	73
Pbr015909.1	lysine AGP	-	-	-	Chr4	9599249	9600141	-	893	893	438	146	1	893	0
Pbr016019.1	lysine AGP	-	-	-	Chr7	4916190	4920585	-	4396	429	429	143	3	143	1983.5
Pbr016025.1	lysine AGP	-	-	-	Chr7	5064662	5069057	+	4396	720	720	240	5	144	919
Pbr016246.1	lysine AGP	-	-	-	Chr10	4383550	4384682	-	1133	1133	753	251	1	1133	0
Pbr016247.1	lysine AGP	22	-	-	Chr10	4393993	4394975	+	983	864	864	288	2	432	119
Pbr016383.1	lysine AGP	-	-	-	Chr5	14599983	14600968	-	986	540	540	180	4	135	148.7
Pbr017408.1	lysine AGP	-	-	-	Chr15	26230439	26231753	-	1315	1315	804	268	1	1315	0
Pbr017851.1	lysine AGP	-	-	-	Chr9	17151763	17158198	+	6436	1911	1911	637	14	136.5	348.1
Pbr018398.1	lysine AGP	-	-	-	Chr1	4269828	4271917	+	2090	2090	1575	525	1	2090	0
Pbr018948.1	lysine AGP	-	-	-	Chr11	27368236	27370348	+	2113	1371	1371	457	4	342.8	247.3
Pbr018953.1	lysine AGP	-	-	-	Chr11	27395526	27400122	+	4597	2556	2556	852	12	213	185.5
Pbr019191.1	lysine AGP	-	-	-	Chr9	10521414	10522795	-	1382	453	453	151	2	226.5	929
Pbr019320.1	lysine AGP	-	-	-	Chr8	666595	669126	+	2532	2099	1077	359	2	1049.5	433
Pbr019345.1	lysine AGP	-	-	-	Chr8	1026181	1027708	+	1528	1528	1053	351	1	1528	0
Pbr020506.1	lysine AGP	24	210	209	Chr3	6698324	6699140	-	817	817	699	233	1	817	0
Pbr020989.1	lysine AGP	20	-	-	Chr5	9877758	9878549	-	792	513	513	171	3	171	139.5
Pbr021263.1	lysine AGP	24	-	-	Chr8	10079854	10080390	+	537	537	537	179	1	537	0
Pbr022285.1	lysine AGP	-	-	-	Chr17	14566832	14567410	+	579	399	399	133	2	199.5	180
Pbr022288.1	lysine AGP	-	-	-	Chr17	14456631	14457209	-	579	399	399	133	2	199.5	180
Pbr023043.1	lysine AGP	24	-	-	scaffold351.0.1	72664	73026	+	363	363	363	121	1	363	0
Pbr023068.1	lysine AGP	-	-	-	scaffold351.0.1	329535	330232	+	698	698	429	143	1	698	0
Pbr023144.1	lysine AGP	-	-	-	Chr3	17752020	17752693	-	674	345	345	115	3	115	164.5
Pbr023180.1	lysine AGP	-	-	-	Chr9	8549514	8551052	-	1539	531	351	117	2	265.5	1008
Pbr023484.1	lysine AGP	19	121	-	Chr11	27835200	27836914	+	1715	435	435	145	3	145	640
Pbr023485.1	lysine AGP	29	131	-	Chr11	27694014	27695758	-	1745	465	465	155	3	155	640
Pbr023611.1	lysine AGP	-	-	-	scaffold364.0	445116	446548	+	1433	483	483	161	5	96.6	237.5
Pbr023944.1	lysine AGP	-	-	-	Chr1	1093258	1094608	-	1351	771	771	257	5	154.2	145
Pbr024336.1	lysine AGP	-	-	-	Chr15	24279090	24279843	-	754	754	540	180	1	754	0
Pbr024390.1	lysine AGP	-	-	-	scaffold381.0	433179	434513	+	1335	1335	450	150	1	1335	0
Pbr024505.2	lysine AGP	-	-	-	scaffold384.0	374717	376228	+	1512	1512	1512	504	1	1512	0
Pbr024967.2	lysine AGP	-	-	-	Chr8	14336913	14338029	+	1117	714	714	238	3	238	201.5
Pbr025142.1	lysine AGP	-	-	-	Chr2	13535187	13536232	+	1046	916	471	157	2	458	130
Pbr025221.2	lysine AGP	21	-	-	Chr2	12712433	12713578	+	1146	513	513	171	3	171	316.5
Pbr025304.1	lysine AGP	-	-	-	Chr5	19006494	19007849	-	1356	1236	897	299	2	618	120
Pbr025412.1	lysine AGP	-	-	-	Chr15	191802	197946	-	6145	2676	2676	892	13	205.8	289.1
Pbr025464.1	lysine AGP	-	-	-	Chr10	12012521	12013061	-	541	541	483	161	1	541	0
Pbr025556.1	lysine AGP	-	-	-	Chr5	11687278	11695809	-	8532	1407	960	320	10	140.7	791.7
Pbr025627.1	lysine AGP	23	-	-	Chr11	20446491	20447482	+	992	992	504	168	1	992	0
Pbr026226.1	lysine AGP	-	-	-	Chr14	1440250	1441137	+	888	618	618	206	2	309	270
Pbr026491.1	lysine AGP	-	-	-	Chr7	10021674	10024426	+	2753	1152	1152	384	7	164.6	266.8
Pbr026848.1	lysine AGP	-	-	-	Chr17	3977033	3977655	-	623	623	450	150	1	623	0
Pbr026867.1	lysine AGP	21	-	-	scaffold435.0.1	115946	119338	+	3393	1407	1407	469	4	351.8	662
Pbr026875.1	lysine AGP	-	-	-	scaffold435.0.1	302971	303786	+	816	321	321	107	4	80.2	165
Pbr026879.1	lysine AGP	21	-	-	scaffold435.0.1	367578	370971	-	3394	1329	1329	443	4	332.2	688.3
Pbr027132.1	lysine AGP	-	-	-	scaffold440.0	12502	13200	-	699	699	699	233	1	699	0
Pbr027133.1	lysine AGP	-	-	-	scaffold440.0	18396	19094	+	699	699	699	233	1	699	0
Pbr027146.1	lysine AGP	-	-	-	Chr16	20514450	20514842	-	393	393	393	131	1	393	0
Pbr027482.1	lysine AGP	-	-	-	Chr13	2414357	2415087	+	731	731	348	116	1	731	0
Pbr027542.1	lysine AGP	-	-	-	Chr9	10250802	10252145	-	1344	426	426	142	3	142	459
Pbr027681.1	lysine AGP	-	-	-	Chr15	13454004	13458863	+	4860	4038	4038	1346	7	576.9	137
Pbr027684.3	lysine AGP	-	-	-	Chr15	13473137	13475922	+	2786	735	735	245	8	91.9	293
Pbr027716.1	lysine AGP	-	-	-	Chr15	13727476	13728523	+	1048	912	912	304	2	456	136
Pbr027972.1	lysine AGP	-	-	-	Chr11	19276973	19277517	+	545	291	291	97	2	145.5	254
Pbr027978.1	lysine AGP	-	-	-	Chr11	19370915	19372468	-	1554	498	498	166	7	71.1	176
Pbr028004.1	lysine AGP	-	-	-	Chr11	26780673	26783615	-	2943	1925	1197	399	6	320.8	203.6
Pbr028627.1	lysine AGP	-	-	-	scaffold477.0	74467	74928	+	462	462	462	154	1	462	0
Pbr028644.1	lysine AGP	-	-	-	scaffold477.0	311153	311614	-	462	462	462	154	1	462	0
Pbr028720.2	lysine AGP	-	-	-	Chr13	1408185	1411414	-	3230	408	408	136	2	204	2822
Pbr028963.1	lysine AGP	-	-	-	Chr4	1656570	1658192	+	1623	929	420	140	3	309.7	347
Pbr029260.1	lysine AGP	-	-	-	Chr8	13972923	13974358	+	1436	1436	1119	373	1	1436	0
Pbr029382.1	lysine AGP	-	-	-	scaffold492.0.1	284717	285472	+	756	756	600	200	1	756	0
Pbr029514.1	lysine AGP	-	-	-	Chr4	4847847	4848691	+	845	845	543	181	1	845	0
Pbr029677.1	lysine AGP	22	-	-	Chr9	13759091	13760238	+	1148	855	855	285	3	285	146.5
Pbr030068.1	lysine AGP	-	-	-	Chr13	3886260	3888414	-	2155	1158	1158	386	3	386	498.5
Pbr030069.1	lysine AGP	22	-	-	Chr13	3884252	3885172	-	921	789	789	263	2	394.5	132
Pbr030074.1	lysine AGP	24	-	-	Chr13	3810925	3811875	+	951	819	819	273	2	409.5	132
Pbr030075.1	lysine AGP	-	-	-	Chr13	3807713	3809867	+	2155	1158	1158	386	3	386	498.5
Pbr030394.1	lysine AGP	-	-	-	Chr11	29187255	29192080	-	4826	1362	1362	454	6	227	692.8
Pbr030424.1	lysine AGP	-	-	-	Chr15	22931082	22931985	+	904	773	468	156	2	386.5	131
Pbr030659.1	lysine AGP	-	-	-	Chr9	19761260	19765502	-	4243	1176	1176	392	11	106.9	306.7
Pbr030682.1	lysine AGP	28	-	-	Chr9	19995671	19996030	+	360	360	360	120	1	360	0
Pbr030872.1	lysine AGP	-	-	-	Chr5	1890758	1891351	-	594	498	372	124	2	249	96
Pbr031224.1	lysine AGP	-	-	-	Chr15	39623331	39624135	-	805	435	435	145	2	217.5	370
Pbr032025.1	lysine AGP	-	-	-	scaffold570.0	195893	196897	+	1005	330	330	110	2	165	675
Pbr032242.1	lysine AGP	22	-	-	scaffold579.0.1	188689	189986	+	1298	1298	810	270	1	1298	0
Pbr032370.1	lysine AGP	-	-	-	Chr7	10983460	10985430	-	1971	858	858	286	2	429	1113
Pbr032619.1	lysine AGP	-	-	-	Chr9	3853529	3853894	+	366	366	366	122	1	366	0
Pbr033413.1	lysine AGP	-	-	-	Chr17	13815045	13815623	-	579	399	399	133	2	199.5	180
Pbr033414.1	lysine AGP	-	-	-	Chr17	13780773	13781351	+	579	399	399	133	2	199.5	180
Pbr033697.1	lysine AGP	-	-	-	Chr3	3847725	3849507	+	1783	861	861	287	4	215.2	307.3
Pbr033753.1	lysine AGP	-	-	-	Chr15	30037092	30038059	+	968	968	540	180	1	968	0
Pbr033776.1	lysine AGP	-	-	-	scaffold624.0	103675	104019	-	345	345	345	115	1	345	0
Pbr033781.1	lysine AGP	-	-	-	scaffold624.0	160765	161109	+	345	345	345	115	1	345	0
Pbr034785.1	lysine AGP	-	-	-	Chr13	14241112	14248445	-	7334	5466	5466	1822	14	390.4	143.7
Pbr037072.1	lysine AGP	-	-	-	scaffold748.0	20229	21142	+	914	914	633	211	1	914	0
Pbr037250.1	lysine AGP	-	-	-	scaffold755.0	110559	111038	+	480	480	480	160	1	480	0
Pbr037483.1	lysine AGP	-	-	-	Chr10	3103592	3104388	-	797	674	504	168	2	337	123
Pbr037642.1	lysine AGP	-	-	-	Chr16	16118991	16119290	+	300	300	300	100	1	300	0
Pbr037695.1	lysine AGP	22	-	-	scaffold774.0	104376	105975	-	1600	482	420	140	5	96.4	279.5
Pbr037725.1	lysine AGP	-	-	-	Chr15	35112265	35116047	+	3783	2322	846	282	7	331.7	243.5
Pbr037947.1	lysine AGP	-	-	-	Chr2	16956777	16957937	-	1161	1023	1023	341	2	511.5	138
Pbr037967.1	lysine AGP	-	-	-	scaffold786.0	13270	13611	+	342	342	342	114	1	342	0
Pbr038123.1	lysine AGP	-	-	-	Chr2	17885372	17893257	-	7886	5451	5451	1817	14	389.4	187.3
Pbr038305.1	lysine AGP	-	734	735	Chr11	5192324	5202257	+	9934	2283	2283	761	12	190.2	695.5
Pbr038308.1	lysine AGP	-	-	-	Chr11	5232336	5234215	-	1880	1880	777	259	1	1880	0
Pbr038344.1	lysine AGP	-	-	-	Chr17	18558609	18561073	-	2465	1533	942	314	6	255.5	186.4
Pbr038471.1	lysine AGP	-	-	-	scaffold800.0	58187	58711	+	525	525	525	175	1	525	0
Pbr038622.1	lysine AGP	-	-	-	Chr6	6692449	6710323	+	17875	6582	6582	2194	19	346.4	627.4
Pbr038836.1	lysine AGP	-	-	-	Chr14	16713442	16715386	-	1945	1041	1041	347	6	173.5	180.8
Pbr038904.1	lysine AGP	29	-	-	Chr14	16177104	16177602	-	499	499	294	98	1	499	0
Pbr039028.1	lysine AGP	-	-	-	scaffold825.0	93907	100618	+	6712	3189	3189	1063	13	245.3	293.6
Pbr039219.1	lysine AGP	-	-	-	scaffold830.0	58690	59669	+	980	351	351	117	2	175.5	629
Pbr039402.1	lysine AGP	-	-	-	Chr10	20444744	20445864	-	1121	1121	708	236	1	1121	0
Pbr039582.1	lysine AGP	-	-	-	Chr10	6572236	6572712	-	477	477	477	159	1	477	0
Pbr039599.1	lysine AGP	-	-	-	Chr10	6363814	6364552	-	739	345	345	115	2	172.5	394
Pbr040022.1	lysine AGP	-	-	-	Chr7	14775238	14776253	-	1016	1016	528	176	1	1016	0
Pbr040338.1	lysine AGP	-	-	-	Chr16	4522145	4523485	-	1341	1118	966	322	3	372.7	111.5
Pbr040366.1	lysine AGP	-	-	-	scaffold886.0	132217	135102	-	2886	465	465	155	2	232.5	2421
Pbr040504.1	lysine AGP	-	-	-	Chr5	5175968	5177291	+	1324	763	573	191	2	381.5	561
Pbr040628.2	lysine AGP	-	-	-	Chr15	36576205	36577946	-	1742	1742	1035	345	1	1742	0
Pbr040983.1	lysine AGP	-	-	-	Chr17	4288316	4288657	+	342	342	342	114	1	342	0
Pbr041308.1	lysine AGP	-	-	-	scaffold930.0	93293	94348	-	1056	1056	753	251	1	1056	0
Pbr041476.1	lysine AGP	-	-	-	Chr2	18509385	18512400	+	3016	979	645	215	4	244.8	679
Pbr041485.1	lysine AGP	-	-	-	Chr2	18458846	18462165	+	3320	1038	1038	346	5	207.6	570.5
Pbr042748.1	lysine AGP	-	-	-	Chr15	22076832	22077556	-	725	725	345	115	1	725	0
Pbr005226.1	FLAs	19	-	-	Chr9	15011145	15011915	+	771	771	771	257	1	771	0
Pbr012855.1	FLAs	27	-	-	scaffold197.0	483526	486522	-	2997	2997	2841	947	1	2997	0
Pbr012857.1	FLAs	-	417	418	scaffold197.0	492770	494344	-	1575	1575	1332	444	1	1575	0
Pbr022452.1	FLAs	-	419	420	Chr17	3075224	3076727	-	1504	1504	1338	446	1	1504	0
Pbr022454.1	FLAs	27	-	-	Chr17	3066428	3069301	-	2874	2874	2874	958	1	2874	0
Pbr023359.1	FLAs	23	398	396	Chr2	929709	931596	+	1888	1888	1278	426	1	1888	0
Pbr029013.1	FLAs	27	-	-	Chr3	16459713	16460561	-	849	849	849	283	1	849	0
Pbr000063.1	classical	-	-	-	Chr5	28026018	28026875	+	858	498	498	166	2	249	360
Pbr000881.1	classical	24	163	164	Chr15	40283411	40285219	-	1809	1089	567	189	3	363	360
Pbr000928.1	classical	-	-	-	scaffold1002.0	9098	10379	+	1282	630	630	210	6	105	130.4
Pbr001530.1	classical	22	-	-	Chr6	14398473	14399118	+	646	465	465	155	2	232.5	181
Pbr001585.1	classical	22	-	-	scaffold1044.0	32445	33454	-	1010	474	474	158	4	118.5	178.7
Pbr001586.1	classical	22	-	-	scaffold1044.0	58078	59134	-	1057	525	525	175	4	131.2	177.3
Pbr001777.1	classical	-	-	-	scaffold1053.0	36963	37540	-	578	507	507	169	2	253.5	71
Pbr002034.1	classical	-	-	-	Chr14	7657659	7658995	+	1337	483	483	161	4	120.8	284.7
Pbr002136.1	classical	-	87	-	scaffold1078.0	36437	36784	-	348	348	348	116	1	348	0
Pbr002564.1	classical	-	-	-	Chr5	22224847	22226043	-	1197	951	951	317	3	317	123
Pbr003147.1	classical	25	351	346	Chr2	21829109	21830920	-	1812	1290	1125	375	3	430	261
Pbr003559.1	classical	-	-	-	Chr10	14625685	14628083	-	2399	756	756	252	6	126	328.6
Pbr003847.1	classical	-	-	-	Chr3	26320135	26321030	+	896	896	366	122	1	896	0
Pbr004165.1	classical	22	-	-	Chr8	4801513	4802198	-	686	686	432	144	1	686	0
Pbr004282.1	classical	25	152	153	Chr8	5927147	5929503	+	2357	534	534	178	3	178	911.5
Pbr004477.1	classical	-	-	-	Chr10	345234	346659	+	1426	1071	1071	357	3	357	177.5
Pbr004527.1	classical	-	-	-	Chr11	22749656	22749943	+	288	288	288	96	1	288	0
Pbr004683.1	classical	-	80	81	Chr15	21473446	21473742	+	297	297	297	99	1	297	0
Pbr004873.1	classical	-	-	-	scaffold1234.0	19635	20573	-	939	939	939	313	1	939	0
Pbr005283.1	classical	-	-	-	scaffold1261.0	21862	22945	-	1084	1084	396	132	1	1084	0
Pbr005636.1	classical	-	186	191	Chr17	870937	874861	-	3925	630	630	210	3	210	1647.5
Pbr005638.1	classical	-	186	191	Chr17	936847	940771	-	3925	630	630	210	3	210	1647.5
Pbr005725.1	classical	-	-	-	scaffold1297.0	423	707	-	285	285	285	95	1	285	0
Pbr006182.1	classical	-	-	-	Chr8	15637457	15638520	-	1064	966	966	322	2	483	98
Pbr006892.1	classical	-	-	-	scaffold1374.0	10244	10639	+	396	396	396	132	1	396	0
Pbr007194.1	classical	-	-	-	Chr14	15168286	15169787	-	1502	1281	354	118	2	640.5	221
Pbr007577.1	classical	-	-	-	Chr14	233550	234910	+	1361	1361	570	190	1	1361	0
Pbr007726.1	classical	-	-	-	Chr12	21828927	21829307	-	381	381	381	127	1	381	0
Pbr007862.1	classical	-	-	-	Chr15	20104616	20104891	-	276	276	276	92	1	276	0
Pbr007917.1	classical	-	-	-	Chr7	8204373	8204663	+	291	291	291	97	1	291	0
Pbr008091.1	classical	-	82	81	Chr16	2383245	2383574	-	330	330	330	110	1	330	0
Pbr008894.1	classical	-	-	-	Chr11	6912140	6912611	-	472	472	297	99	1	472	0
Pbr008943.1	classical	26	189	188	Chr11	1533041	1534276	-	1236	738	639	213	4	184.5	166
Pbr009411.1	classical	-	-	-	Chr1	6171343	6172284	+	942	942	273	91	1	942	0
Pbr009418.1	classical	-	-	-	Chr1	6237025	6237552	-	528	528	528	176	1	528	0
Pbr009864.1	classical	24	-	-	Chr10	22640997	22641368	+	372	372	372	124	1	372	0
Pbr011185.2	classical	-	-	-	Chr16	6679362	6683309	+	3948	1207	822	274	7	172.4	456.8
Pbr011194.1	classical	21	101	102	Chr16	6797270	6797662	+	393	393	393	131	1	393	0
Pbr011861.1	classical	26	185	186	Chr16	1527376	1528414	-	1039	627	627	209	4	156.8	137.3
Pbr011956.1	classical	26	-	-	Chr13	9720872	9721865	-	994	994	861	287	1	994	0
Pbr012469.1	classical	-	-	-	scaffold1926.0	1005	3554	+	2550	867	867	289	5	173.4	420.8
Pbr012520.1	classical	20	-	-	Chr17	23123612	23124359	-	748	748	381	127	1	748	0
Pbr012868.1	classical	-	-	-	scaffold197.0	603127	603402	+	276	276	276	92	1	276	0
Pbr012939.1	classical	26	188	0	Chr3	2781567	2782702	-	1136	639	639	213	4	159.8	165.7
Pbr012993.1	classical	-	-	-	Chr3	24163886	24164359	+	474	474	474	158	1	474	0
Pbr012998.1	classical	-	-	-	Chr3	24012113	24012586	-	474	474	474	158	1	474	0
Pbr013765.1	classical	22	120	126	Chr6	22479123	22479973	+	851	851	429	143	1	851	0
Pbr014131.1	classical	-	-	-	Chr6	9228395	9231562	-	3168	3168	936	312	1	3168	0
Pbr014495.1	classical	20	-	-	Chr17	25187263	25188019	-	757	757	381	127	1	757	0
Pbr014790.1	classical	-	-	-	Chr13	11859493	11860907	+	1415	309	309	103	3	103	553
Pbr014800.1	classical	21	-	-	Chr13	11964628	11965020	+	393	393	393	131	1	393	0
Pbr014981.1	classical	25	-	-	Chr13	8408236	8412152	-	3917	1815	1815	605	7	259.3	350.3
Pbr015290.1	classical	22	149	-	Chr9	7569305	7569826	-	522	522	522	174	1	522	0
Pbr015496.1	classical	-	-	-	Chr15	15842311	15842960	+	650	348	348	116	2	174	302
Pbr015994.2	classical	-	-	-	Chr7	4646828	4654043	-	7216	1719	1719	573	10	171.9	610.8
Pbr016060.1	classical	20	-	-	Chr8	1674130	1675285	-	1156	618	618	206	3	206	269
Pbr016218.1	classical	-	-	-	Chr10	4179830	4180258	+	429	324	324	108	2	162	105
Pbr016230.1	classical	-	-	-	Chr10	4261860	4263151	+	1292	345	345	115	3	115	473.5
Pbr016643.1	classical	-	-	-	Chr9	2818336	2818833	-	498	498	498	166	1	498	0
Pbr017875.1	classical	-	-	-	Chr9	17523508	17523819	-	312	312	312	104	1	312	0
Pbr018069.1	classical	23	213	214	Chr9	16708103	16709056	+	954	723	723	241	2	361.5	231
Pbr018793.1	classical	27	-	-	Chr10	16179309	16179748	-	440	351	351	117	2	175.5	89
Pbr018852.1	classical	-	-	-	Chr16	8050815	8051312	+	498	498	498	166	1	498	0
Pbr018951.1	classical	-	-	-	Chr11	27384864	27385452	+	589	589	393	131	1	589	0
Pbr019138.1	classical	-	-	-	Chr9	11223211	11223696	-	486	486	486	162	1	486	0
Pbr019673.1	classical	-	-	-	Chr15	7696112	7697156	+	1045	300	300	100	3	100	372.5
Pbr019821.1	classical	-	-	-	Chr15	6668016	6673663	+	5648	2046	2046	682	6	341	720.4
Pbr019971.1	classical	-	-	-	Chr15	5658124	5658820	-	697	697	546	182	1	697	0
Pbr020287.1	classical	-	-	-	Chr6	3750532	3752304	-	1773	405	405	135	2	202.5	1368
Pbr020323.1	classical	30	-	-	Chr6	3504028	3504408	+	381	381	297	99	1	381	0
Pbr020635.1	classical	-	-	-	Chr11	10864962	10865375	+	414	414	414	138	1	414	0
Pbr020669.1	classical	-	-	-	Chr13	9739026	9740935	+	1910	1334	825	275	3	444.7	288
Pbr020882.1	classical	-	-	-	Chr15	42581645	42582493	+	849	849	849	283	1	849	0
Pbr021053.1	classical	32	-	-	Chr1	3318338	3319010	-	673	294	294	98	2	147	379
Pbr021179.1	classical	-	-	-	Chr15	9312412	9312705	+	294	294	294	98	1	294	0
Pbr021326.1	classical	-	-	-	Chr10	2894083	2895298	-	1216	858	858	286	3	286	179
Pbr021410.1	classical	-	-	-	Chr10	2332155	2332601	+	447	447	447	149	1	447	0
Pbr021831.1	classical	31	-	-	Chr7	8694599	8695198	+	600	297	297	99	2	148.5	303
Pbr021983.1	classical	-	-	-	Chr8	12926671	12928213	+	1543	503	360	120	3	167.7	520
Pbr022175.1	classical	22	175	181	scaffold333.0	248552	249811	+	1260	1260	594	198	1	1260	0
Pbr023186.1	classical	24	-	-	Chr9	8526065	8526496	+	432	432	432	144	1	432	0
Pbr023909.1	classical	25	-	-	Chr1	756889	757200	+	312	312	312	104	1	312	0
Pbr024056.2	classical	-	-	-	Chr6	5364875	5366352	+	1478	1347	732	244	2	673.5	131
Pbr025036.1	classical	-	-	-	Chr15	29898654	29899535	-	882	882	882	294	1	882	0
Pbr025808.1	classical	26	187	179	Chr13	13129287	13130335	-	1049	633	633	211	4	158.2	138.7
Pbr026004.1	classical	-	-	-	Chr7	5338158	5338964	-	807	807	807	269	1	807	0
Pbr026013.1	classical	-	-	-	Chr7	5419736	5420542	+	807	807	807	269	1	807	0
Pbr026410.1	classical	-	-	-	Chr3	14512922	14513378	+	457	330	330	110	2	165	127
Pbr026601.1	classical	-	-	-	Chr8	3615223	3616521	+	1299	483	483	161	4	120.8	272
Pbr026715.1	classical	-	-	-	Chr14	8621587	8622525	-	939	939	939	313	1	939	0
Pbr026787.1	classical	-	-	-	Chr17	7984065	7984801	-	737	737	600	200	1	737	0
Pbr028263.1	classical	-	-	-	Chr17	10943421	10944302	+	882	882	882	294	1	882	0
Pbr028546.1	classical	-	-	-	scaffold474.0	168659	169977	-	1319	1319	1005	335	1	1319	0
Pbr029123.1	classical	23	-	-	scaffold489.0.1	45191	45691	+	501	501	501	167	1	501	0
Pbr029412.1	classical	-	-	-	Chr16	18691016	18691354	-	339	339	339	113	1	339	0
Pbr029676.1	classical	-	-	-	Chr9	13754492	13754767	-	276	276	276	92	1	276	0
Pbr029962.1	classical	19	193	0	Chr13	4557202	4559635	-	2434	1381	660	220	4	345.2	351
Pbr029976.1	classical	-	-	-	Chr13	4483442	4485385	-	1944	1944	300	100	1	1944	0
Pbr030139.1	classical	-	-	-	scaffold512.0	34373	34962	-	590	498	372	124	2	249	92
Pbr030329.1	classical	-	-	-	Chr11	30127242	30128237	-	996	996	996	332	1	996	0
Pbr030445.1	classical	-	-	-	scaffold522.0.1	20613	20906	-	294	294	294	98	1	294	0
Pbr030926.1	classical	-	186	0	Chr4	12573091	12575715	+	2625	789	621	207	3	263	918
Pbr032240.1	classical	20	-	-	scaffold579.0.1	181577	181975	+	399	399	399	133	1	399	0
Pbr032487.1	classical	-	-	-	Chr9	7382228	7382605	+	378	378	378	126	1	378	0
Pbr032575.1	classical	27	-	-	Chr9	3337093	3337654	+	562	562	288	96	1	562	0
Pbr032758.1	classical	-	-	-	Chr1	8328679	8330310	+	1632	1125	1125	375	5	225	126.8
Pbr033024.1	classical	-	-	-	Chr5	17720013	17722216	-	2204	1735	639	213	4	433.8	156.3
Pbr033322.1	classical	23	213	214	Chr15	41343672	41344617	+	946	723	723	241	2	361.5	223
Pbr033687.1	classical	30	-	-	Chr3	3939289	3940426	-	1138	612	612	204	2	306	526
Pbr034148.1	classical	-	-	-	scaffold637.0	199010	199577	-	568	420	420	140	2	210	148
Pbr034197.1	classical	-	-	-	Chr15	11340865	11341452	+	588	588	303	101	1	588	0
Pbr034340.1	classical	23	-	-	Chr15	12293904	12294404	-	501	501	501	167	1	501	0
Pbr034486.1	classical	20	-	-	Chr17	22553032	22553331	-	300	300	300	100	1	300	0
Pbr034491.1	classical	23	219	0	Chr17	22506551	22507495	-	945	720	720	240	2	360	225
Pbr034720.1	classical	-	-	-	scaffold656.0	40638	41033	+	396	396	396	132	1	396	0
Pbr034935.1	classical	-	-	-	scaffold660.0	242556	243637	-	1082	549	549	183	2	274.5	533
Pbr035082.1	classical	-	-	-	Chr6	10612225	10612698	+	474	474	474	158	1	474	0
Pbr035245.1	classical	-	-	-	Chr9	22012225	22012597	-	373	303	303	101	2	151.5	70
Pbr035291.1	classical	-	-	-	Chr8	7172713	7175648	+	2936	1187	747	249	7	169.6	291.5
Pbr035483.1	classical	39	-	-	scaffold688.0	33848	34309	+	462	462	462	154	1	462	0
Pbr035919.1	classical	-	-	-	Chr12	6310649	6311446	-	798	798	282	94	1	798	0
Pbr036427.1	classical	-	-	-	Chr8	16881396	16882556	-	1161	1161	1161	387	1	1161	0
Pbr036481.1	classical	-	-	-	Chr8	16435515	16435808	-	294	294	294	98	1	294	0
Pbr036541.1	classical	-	-	-	Chr8	16053982	16054275	+	294	294	294	98	1	294	0
Pbr036580.1	classical	-	-	-	Chr3	8292839	8293249	-	411	411	411	137	1	411	0
Pbr036716.1	classical	-	-	-	Chr11	3406740	3407030	+	291	291	291	97	1	291	0
Pbr036733.1	classical	-	-	-	scaffold731.0	12735	13013	+	279	279	279	93	1	279	0
Pbr036825.1	classical	22	171	177	Chr6	17021734	17022315	+	582	582	582	194	1	582	0
Pbr037405.1	classical	-	-	-	Chr15	16969208	16969720	+	513	513	513	171	1	513	0
Pbr037652.1	classical	-	-	-	Chr16	16234946	16236763	+	1818	1818	777	259	1	1818	0
Pbr038159.1	classical	26	-	-	scaffold797.0	172405	172905	+	501	501	501	167	1	501	0
Pbr038280.1	classical	-	-	-	Chr11	4960057	4961346	+	1290	1290	642	214	1	1290	0
Pbr038281.1	classical	-	-	-	Chr11	4965571	4965957	-	387	387	387	129	1	387	0
Pbr038330.1	classical	-	-	-	Chr17	18427712	18428320	-	609	351	351	117	3	117	129
Pbr038785.1	classical	-	-	-	scaffold818.0	55548	56471	-	924	924	924	308	1	924	0
Pbr038957.1	classical	-	-	-	scaffold820.0	94520	94843	+	324	324	324	108	1	324	0
Pbr038958.1	classical	-	-	-	scaffold820.0	94856	95179	+	324	324	324	108	1	324	0
Pbr038959.1	classical	-	-	-	scaffold820.0	95192	95515	+	324	324	324	108	1	324	0
Pbr038960.1	classical	-	-	-	scaffold820.0	95528	95851	+	324	324	324	108	1	324	0
Pbr038961.1	classical	-	-	-	scaffold820.0	95864	96187	+	324	324	324	108	1	324	0
Pbr039415.1	classical	-	-	-	Chr10	20294986	20295267	+	282	282	282	94	1	282	0
Pbr039537.1	classical	-	-	-	Chr10	6821622	6822930	+	1309	951	951	317	3	317	179
Pbr039631.1	classical	26	-	-	scaffold850.0	32410	32892	+	483	483	483	161	1	483	0
Pbr039819.1	classical	-	-	-	scaffold860.0	64575	65075	+	501	501	501	167	1	501	0
Pbr039822.1	classical	-	-	-	scaffold860.0	103912	104412	-	501	501	501	167	1	501	0
Pbr040168.1	classical	26	185	186	scaffold876.0.1	4108	5146	-	1039	627	627	209	4	156.8	137.3
Pbr040921.1	classical	22	222	221	Chr11	8149776	8150791	-	1016	1016	735	245	1	1016	0
Pbr041882.1	classical	-	-	-	Chr4	8952258	8953115	-	858	858	306	102	1	858	0
Pbr042667.1	classical	-	-	-	Chr8	5647223	5650450	-	3228	797	291	97	3	265.7	1215.5
Pbr042830.1	classical	-	-	-	Chr6	6022004	6022729	+	726	595	336	112	2	297.5	131
Pbr042836.1	classical	-	-	-	Chr15	39939212	39941755	+	2544	619	300	100	2	309.5	1925
Pbr042884.1	classical	-	-	-	scaffold696.0	139121	147447	+	8327	1238	960	320	10	123.8	787.7
Pbr000205.4	SP3	36	-	-	Chr5	27117157	27119869	-	2713	2040	2040	680	6	340	134.6
Pbr000742.1	SP3	-	-	-	Chr3	19475560	19478828	-	3269	753	753	251	8	307.9	129.1
Pbr000858.1	SP3	-	-	-	Chr15	40467187	40481017	+	13831	3201	3201	1067	5	389	315
Pbr001758.1	SP3	19	-	-	Chr12	16128915	16132031	-	3117	3117	3117	1039	1	2842	0
Pbr001761.1	SP3	19	-	-	Chr12	16164857	16167973	-	3117	3117	3117	1039	5	150.6	629
Pbr002252.1	SP3	-	-	-	Chr6	12586194	12588585	+	2392	2061	2061	687	23	139.2	483.2
Pbr003117.1	SP3	26	-	-	Chr2	21583522	21584385	+	864	864	864	288	1	1564	0
Pbr003361.1	SP3	-	-	-	Chr11	21842123	21844974	+	2852	696	696	232	1	3117	0
Pbr005404.2	SP3	-	-	-	Chr12	2911620	2915590	+	3971	1290	1290	430	1	3117	0
Pbr005668.1	SP3	22	19-	191	Chr17	1319666	1320828	+	1163	639	639	213	1	785	0
Pbr007413.1	SP3	-	-	-	Chr2	20118644	20122255	+	3612	1053	1053	351	2	1030.5	331
Pbr008319.1	SP3	22	-	-	Chr12	9134669	9137204	+	2536	2536	2133	711	2	838	1167
Pbr008435.1	SP3	-	-	-	scaffold1502.0	27054	31779	-	4726	2596	1119	373	1	864	0
Pbr008930.3	SP3	-	-	-	Chr11	1406436	1408775	+	2340	1230	1230	410	4	174	718.7
Pbr010729.1	SP3	-	-	-	Chr1	4784554	4785382	-	829	726	726	242	7	184.3	446.8
Pbr010754.1	SP3	-	-	-	Chr1	4604080	4604908	+	829	726	726	242	2	319.5	524
Pbr011481.1	SP3	-	-	-	Chr6	1485038	1488367	-	3330	3330	3330	1110	1	1360	0
Pbr011862.1	SP3	28	-	-	Chr16	1525515	1526448	-	934	654	654	218	6	175.5	511.8
Pbr012012.1	SP3	-	-	-	Chr13	9271878	9273291	-	1414	1128	1128	376	1	3135	0
Pbr012288.1	SP3	19	-	-	Chr8	11612853	11615969	+	3117	3117	3117	1039	1	3135	0
Pbr012460.1	SP3	-	-	-	Chr10	18440491	18444909	-	4419	2121	1707	569	1	2536	0
Pbr013082.1	SP3	-	-	-	Chr3	22665125	22665995	-	871	871	423	141	5	519.2	532.5
Pbr014287.1	SP3	-	-	-	Chr15	18263555	18264556	+	1002	1002	1002	334	8	153.8	158.6
Pbr014661.1	SP3	-	-	-	Chr16	7421858	7422541	-	684	684	684	228	1	2967	0
Pbr015102.1	SP3	-	-	-	Chr6	20058251	20062781	+	4531	2382	1116	372	8	263.2	155.6
Pbr015553.1	SP3	27	-	-	Chr15	15355079	15362820	+	7742	4290	4290	1430	1	1004	0
Pbr017163.1	SP3	-	-	-	Chr2	1782628	1786337	+	3710	2424	2424	808	1	3030	0
Pbr017405.1	SP3	26	35-	351	Chr15	26204662	26206375	+	1714	1273	1131	377	1	1406	0
Pbr018678.1	SP3	-	-	-	Chr1	8889862	8890194	+	333	333	333	111	1	771	0
Pbr019437.1	SP3	19	-	-	Chr4	3379902	3383018	-	3117	3117	3117	1039	2	363	103
Pbr019871.1	SP3	-	-	-	Chr15	6305494	6315209	+	9716	4527	4527	1509	2	363	103
Pbr020654.1	SP3	-	-	-	Chr11	10557516	10558718	-	1203	1062	1062	354	2	402	214
Pbr021975.1	SP3	-	-	-	Chr8	13013862	13019274	+	5413	3456	3456	1152	1	3330	0
Pbr022066.1	SP3	-	-	-	Chr1	5482423	5483509	-	1087	693	693	231	3	218	140
Pbr022452.1	SP3	-	419	42-	Chr17	3075224	3076727	-	1504	1504	1338	446	1	890	0
Pbr022726.2	SP3	21	-	-	scaffold345.0	354188	358785	+	4598	780	780	260	4	282	95.3
Pbr023537.1	SP3	29	-	-	Chr15	22586808	22590725	+	3918	2652	2652	884	11	696.8	367.3
Pbr023936.1	SP3	-	-	-	Chr1	1002531	1003837	-	1307	884	699	233	1	3117	0
Pbr024266.1	SP3	18	-	-	Chr15	25333611	25337691	-	4081	3715	3045	1015	8	265.1	328.3
Pbr025016.1	SP3	-	-	-	Chr8	14651066	14656076	+	5011	2379	2379	793	1	871	0
Pbr025534.1	SP3	23	-	-	Chr5	11900171	11902310	-	2140	1815	1815	605	8	285.4	296.9
Pbr025807.1	SP3	27	-	-	Chr13	13126300	13127351	-	1052	663	663	221	8	307.6	259.1
Pbr026159.1	SP3	-	-	-	Chr14	6588433	6591705	+	3273	3273	1596	532	1	1002	0
Pbr029722.1	SP3	-	-	-	Chr9	14208835	14213150	+	4316	2954	2073	691	8	445	209.9
Pbr030619.1	SP3	-	-	-	Chr9	19453401	19456167	+	2767	2767	2379	793	1	684	0
Pbr031319.1	SP3	-	-	-	Chr1	8461978	8465739	+	3762	1515	1515	505	1	1161	0
Pbr033184.1	SP3	21	-	-	Chr5	8937956	8939645	+	1690	1030	696	232	5	476.4	537.2
Pbr033315.1	SP3	-	-	-	Chr10	18193144	18194543	-	1400	1063	885	295	1	1664	0
Pbr034258.1	SP3	-	-	-	Chr15	11696397	11701152	+	4756	4756	660	220	1	1929	0
Pbr034383.2	SP3	-	-	-	Chr14	811914	814122	-	2209	2209	1539	513	2	937.5	456
Pbr034558.2	SP3	-	-	-	Chr5	6214737	6217019	+	2283	2283	2283	761	22	195	164.4
Pbr038683.3	SP3	-	-	-	Chr10	8175106	8180899	-	5794	1650	1212	404	8	364.2	275.4
Pbr039497.1	SP3	21	-	-	scaffold849.0	134812	135498	+	687	687	687	229	8	303	183.7
Pbr040167.1	SP3	26	-	-	scaffold876.0.1	2170	3183	-	1014	735	735	245	2	636.5	441
Pbr041061.1	SP3	-	-	-	Chr5	21030545	21036136	-	5592	1260	1260	420	1	1638	0
Pbr042269.1	SP3	-	-	-	Chr13	9047245	9048670	+	1426	1219	1140	380	2	945	268
Pbr000552.2	SP4	23	-	-	Chr5	24563176	24566017	+	2842	2842	2550	850	1	1036	0
Pbr001137.1	SP4	25	-	-	scaffold1015.0	21140	22703	+	1564	1564	543	181	1	333	0
Pbr001944.1	SP4	16	-	-	Chr14	18185476	18186260	-	785	785	462	154	8	250.9	370.9
Pbr002511.1	SP4	-	-	-	Chr5	21730956	21733798	+	2843	1676	1581	527	1	3117	0
Pbr007851.1	SP4	31	-	-	scaffold1448.0	10738	13872	-	3135	3135	3135	1045	1	2572	0
Pbr007852.1	SP4	31	-	-	scaffold1448.0	32584	35718	+	3135	3135	3135	1045	20	226.3	273.1
Pbr009201.1	SP4	-	-	-	scaffold1589.0	4009	6975	-	2967	2967	2967	989	17	260.5	232.7
Pbr009236.1	SP4	-	-	-	Chr15	4206634	4209828	+	3195	2106	2106	702	1	522	0
Pbr010124.2	SP4	31	-	-	scaffold1679.0	3646	6675	-	3030	3030	3030	1010	2	529.5	494
Pbr011343.1	SP4	-	-	-	Chr17	21680952	21681969	+	1018	804	804	268	2	531	141
Pbr011991.1	SP4	25	-	-	Chr13	9437860	9438749	+	890	890	543	181	9	228.3	275.6
Pbr013726.1	SP4	-	-	-	Chr6	22011783	22016143	-	4361	2283	2283	761	8	432	279.6
Pbr014300.1	SP4	-	-	-	Chr15	18162847	18167875	-	5029	3560	1992	664	2	346.5	394
Pbr014686.1	SP4	25	-	-	Chr16	7729570	7730730	+	1161	1161	1161	387	1	1504	0
Pbr015226.1	SP4	26	-	-	Chr9	8151310	8152973	+	1664	1664	546	182	1	609	0
Pbr015253.1	SP4	-	-	-	Chr9	7853703	7855631	+	1929	1929	1929	643	3	260	1909
Pbr016958.1	SP4	-	-	-	Chr15	14601626	14606467	-	4842	2914	1983	661	5	530.4	316.5
Pbr017832.1	SP4	28	-	-	Chr3	7871400	7873557	-	2158	1890	1890	630	2	442	423
Pbr018068.1	SP4	-	-	-	Chr9	16710492	16711527	-	1036	1036	570	190	2	1857.5	366
Pbr022662.1	SP4	34	-	-	Chr3	916151	916759	-	609	609	609	203	1	189	0
Pbr025728.2	SP4	24	-	-	Chr11	8497197	8540141	-	42945	1062	1062	354	13	183	219.3
Pbr028717.1	SP4	31	125	126	Chr13	1381693	1382960	-	1268	1268	447	149	2	907.5	325
Pbr030062.1	SP4	-	-	-	Chr13	3915968	3919376	-	3409	2187	2187	729	1	486	0
Pbr030081.1	SP4	-	-	-	Chr13	3776751	3780159	+	3409	2187	2187	729	2	531	41883
Pbr030620.2	SP4	-	-	-	Chr9	19460534	19464816	+	4283	2172	2172	724	3	221	194.5
Pbr030772.1	SP4	31	125	126	Chr13	749920	751187	+	1268	1268	447	149	1	3273	0
Pbr033323.1	SP4	-	-	-	Chr15	41345899	41347228	-	1330	1330	753	251	1	2430	0
Pbr034492.1	SP4	-	-	-	Chr17	22502896	22503480	+	585	585	585	195	1	1268	0
Pbr038912.1	SP4	-	-	-	Chr14	16138534	16142217	+	3684	1290	1290	430	2	1084.5	396
Pbr039266.1	SP4	-	-	-	scaffold834.0	20618	24301	+	3684	1290	1290	430	8	369.2	194.6
Pbr039425.1	SP4	31	-	-	Chr10	25533854	25537037	+	3184	2811	2811	937	8	273.4	174.6
Pbr041459.1	SP4	-	-	-	Chr2	18622992	18633791	+	10800	5883	5883	1961	8	273.4	174.6
Pbr042627.1	SP4	28	-	-	Chr17	11863580	11866582	+	3003	3003	546	182	23	275.6	522.2
Pbr000320.1	SP5	-	-	-	Chr5	26265246	26268612	-	3367	2463	2463	821	1	2767	0
Pbr000498.1	SP5	24	-	-	Chr5	25023534	25026738	-	3205	1945	1545	515	8	271.5	301.6
Pbr006876.1	SP5	27	-	-	Chr17	6911602	6912961	+	1360	1360	930	310	1	1268	0
Pbr009832.1	SP5	28	-	-	Chr10	19372498	19373501	-	1004	1004	873	291	2	1994	676
Pbr010506.1	SP5	28	-	-	Chr5	2845149	2846554	+	1406	1406	840	280	7	216.4	374.5
Pbr010509.1	SP5	28	-	-	Chr5	2871950	2872720	+	771	771	771	257	2	515	660
Pbr012246.1	SP5	-	-	-	Chr16	4235139	4246476	-	11338	7665	4464	1488	3	354.3	168.5
Pbr014097.1	SP5	-	-	-	Chr2	19489413	19493687	-	4275	2461	1980	660	1	1330	0
Pbr015458.1	SP5	30	-	-	Chr15	16133196	16135526	-	2331	1875	1875	625	17	236.1	187.6
Pbr017827.1	SP5	23	-	-	Chr3	7836968	7838605	+	1638	1638	1638	546	1	4756	0
Pbr019182.1	SP5	-	-	-	Chr9	10622558	10627160	+	4603	2007	1707	569	1	2209	0
Pbr019510.1	SP5	32	-	-	Chr4	12880507	12883078	-	2572	2572	2421	807	1	585	0
Pbr019999.1	SP5	-	-	-	Chr15	5481972	5490122	-	8151	4428	4428	1476	1	2283	0
Pbr020648.1	SP5	18	-	-	Chr11	10647446	10647967	+	522	522	522	174	1	1611	0
Pbr020650.1	SP5	23	-	-	Chr11	10640066	10641618	+	1553	1059	1059	353	12	137.5	376.7
Pbr021490.1	SP5	-	-	-	Chr10	1682724	1686983	-	4260	2055	2055	685	2	645	2394
Pbr024779.1	SP5	-	-	-	Chr2	8879810	8879998	-	189	189	189	63	2	645	2394
Pbr025719.1	SP5	18	-	-	Chr11	8753632	8754117	+	486	486	486	162	2	1405.5	373
Pbr027582.2	SP5	31	-	-	Chr2	19701595	19704024	+	2430	2430	2430	810	1	687	0
Pbr029499.1	SP5	21	-	-	Chr11	18538343	18540907	-	2565	2169	2169	723	3	245	139.5
Pbr030125.1	SP5	-	-	-	Chr6	4798668	4816494	-	17827	6339	6339	2113	1	2200	0
Pbr031110.1	SP5	37	-	-	Chr4	11591675	11596338	-	4664	3988	3654	1218	13	96.9	361
Pbr034251.1	SP5	-	-	-	Chr15	11641367	11648382	+	7016	4014	4014	1338	20	294.1	258.8
Pbr036330.1	SP5	31	-	-	Chr10	18996116	18997726	+	1611	1611	921	307	1	840	0
Pbr040670.2	SP5	-	-	-	Chr15	37289412	37291611	+	2200	2200	1833	611	3	406.3	103.5
Pbr042015.1	SP5	20	-	-	Chr5	23313537	23314376	+	840	840	840	280	1	3003	0
Pbr033715.1	PRP	16	-	-	Chr15	29509114	29521316	-	12203	3843	3843	1281	29	132.5	298.6
Pbr010367.1	PRP	17	-	-	Chr14	2362873	2366379	-	3507	1780	756	252	6	296.7	345.4
Pbr033734.1	PRP	20	-	-	Chr11	26566959	26568536	-	1578	1043	675	225	4	260.8	178.3
Pbr016594.1	PRP	22	-	-	Chr17	17714497	17716176	+	1680	1098	1098	366	2	549	582
Pbr038283.1	PRP	22	-	-	Chr11	4978874	4987089	-	8216	1989	1989	663	18	110.5	366.3
Pbr000226.1	PRP	24	-	-	Chr5	27014931	27015939	+	1009	670	486	162	2	335	339
Pbr002342.1	PRP	24	-	-	Chr17	15012300	15022661	+	10362	3138	3138	1046	15	209.2	516
Pbr016366.1	PRP	24	-	-	Chr5	14711596	14715519	-	3924	1128	1128	376	11	102.5	279.6
Pbr016368.1	PRP	24	-	-	Chr5	14696972	14699064	-	2093	882	882	294	8	110.2	173
Pbr020639.1	PRP	24	-	-	Chr11	10820708	10827733	+	7026	2547	2547	849	17	149.8	279.9
Pbr036171.1	PRP	24	-	-	Chr16	158057	158404	+	348	348	348	116	1	348	0
Pbr001703.1	PRP	25	-	-	Chr9	2130865	2132737	-	1873	1092	1092	364	3	364	390.5
Pbr008626.1	PRP	25	-	-	Chr17	6306238	6308063	+	1826	1401	1401	467	5	280.2	106.2
Pbr038109.1	PRP	25	-	-	Chr2	17797865	17800517	+	2653	1101	1101	367	5	220.2	388
Pbr015578.1	PRP	26	-	-	Chr15	15168480	15170560	+	2081	999	999	333	7	142.7	180.3
Pbr035253.1	PRP	26	-	-	Chr5	9640682	9670819	+	30138	2634	2634	878	21	125.4	1375.2
Pbr010764.1	PRP	33	-	-	scaffold1733.0	3740	6757	-	3018	3018	3018	1006	1	3018	0
Pbr000081.1	PRP	-	-	-	Chr5	27934804	27937217	+	2414	1824	1122	374	3	608	295
Pbr000364.1	PRP	-	-	-	Chr5	25869006	25874427	-	5422	2676	2676	892	7	382.3	457.7
Pbr000371.1	PRP	-	-	-	Chr5	25821595	25824662	-	3068	2528	1485	495	3	842.7	270
Pbr000966.1	PRP	-	-	-	Chr8	11517380	11518727	+	1348	1074	1074	358	3	358	137
Pbr001038.1	PRP	-	-	-	Chr2	11839751	11844936	-	5186	2982	2982	994	6	497	440.8
Pbr001268.1	PRP	-	-	-	Chr17	13066553	13075223	-	8671	8082	4137	1379	6	1347	117.8
Pbr001557.1	PRP	-	-	-	Chr6	15027394	15027930	+	537	537	537	179	1	537	0
Pbr001933.1	PRP	-	-	-	Chr14	18058735	18061161	-	2427	955	729	243	6	159.2	294.4
Pbr001955.1	PRP	-	-	-	Chr14	18325940	18329021	-	3082	1056	1056	352	3	352	1013
Pbr002686.1	PRP	-	-	-	Chr15	1302112	1312175	+	10064	8454	8454	2818	8	1056.8	230
Pbr003013.1	PRP	-	-	-	scaffold1124.0	14493	15548	+	1056	1056	1056	352	1	1056	0
Pbr003379.1	PRP	-	-	-	scaffold1140.0	15243	17249	-	2007	1632	1632	544	4	408	125
Pbr003693.1	PRP	-	-	-	Chr4	7049214	7051340	-	2127	2127	2127	709	1	2127	0
Pbr004270.1	PRP	-	-	-	Chr8	5836549	5838531	+	1983	1158	1158	386	3	386	412.5
Pbr004662.1	PRP	-	-	-	Chr15	20943930	20948212	+	4283	1812	1548	516	2	906	2471
Pbr004768.1	PRP	-	-	-	scaffold1228.0	16220	18243	-	2024	1398	1398	466	2	699	626
Pbr004769.1	PRP	-	-	-	scaffold1228.0	39766	41308	-	1543	1461	1461	487	2	730.5	82
Pbr004772.1	PRP	-	-	-	scaffold1228.0	54109	54897	-	789	789	543	181	1	789	0
Pbr004774.1	PRP	-	-	-	scaffold1228.0	82402	84419	-	2018	1458	1458	486	2	729	560
Pbr004855.1	PRP	-	-	-	scaffold1231.0	77637	80020	+	2384	1122	1122	374	7	160.3	210.3
Pbr004995.3	PRP	-	-	-	Chr2	9784678	9794934	-	10257	4422	4422	1474	36	122.8	166.7
Pbr005121.1	PRP	-	-	-	scaffold1254.0	17001	23054	-	6054	3228	3228	1076	10	322.8	314
Pbr005466.2	PRP	-	-	-	Chr2	15132986	15137377	+	4392	1542	1542	514	9	171.3	356.2
Pbr005542.1	PRP	-	-	-	Chr12	21496307	21499777	-	3471	3044	2727	909	2	1522	427
Pbr005626.1	PRP	-	-	-	Chr17	693103	694024	+	922	471	471	157	3	157	225.5
Pbr005648.1	PRP	-	-	-	Chr17	1110588	1113612	-	3025	813	813	271	7	116.1	368.7
Pbr005806.2	PRP	-	-	-	Chr15	2281599	2287622	-	6024	2277	2277	759	11	207	374.7
Pbr005959.1	PRP	-	-	-	Chr15	3279425	3283027	+	3603	1551	1551	517	12	129.2	186.5
Pbr006106.1	PRP	-	-	-	Chr8	15199822	15202778	-	2957	873	873	291	3	291	1042
Pbr006724.1	PRP	-	-	-	Chr4	2666985	2669103	+	2119	1125	1125	375	6	187.5	198.8
Pbr006849.1	PRP	-	-	-	scaffold1365.0	14728	17849	+	3122	2591	2061	687	5	518.2	132.8
Pbr007015.1	PRP	-	-	-	Chr5	1142316	1147145	-	4830	1716	1716	572	9	190.7	389.2
Pbr007400.1	PRP	-	-	-	Chr2	20215304	20218882	+	3579	1485	1485	495	11	135	209.4
Pbr007512.1	PRP	-	-	-	scaffold1410.0	25234	27132	+	1899	1647	1470	490	2	823.5	252
Pbr007513.1	PRP	-	-	-	scaffold1410.0	28636	29567	+	932	837	837	279	2	418.5	95
Pbr007515.1	PRP	-	-	-	scaffold1410.0	35271	37111	+	1841	1744	837	279	2	872	97
Pbr007516.1	PRP	-	-	-	scaffold1410.0	44585	46156	+	1572	1458	1458	486	2	729	114
Pbr007532.1	PRP	-	-	-	scaffold1412.0	47041	48477	-	1437	1437	1437	479	1	1437	0
Pbr007555.1	PRP	-	-	-	Chr14	43200	46314	-	3115	2721	2721	907	2	1360.5	394
Pbr007940.1	PRP	-	-	-	Chr7	7833599	7839598	-	6000	3276	3276	1092	10	327.6	302.7
Pbr008100.1	PRP	-	-	-	Chr16	2519292	2523985	+	4694	2996	2655	885	9	332.9	212.2
Pbr009293.1	PRP	-	-	-	Chr15	3764592	3774655	+	10064	8484	8484	2828	8	1060.5	225.7
Pbr009689.2	PRP	-	-	-	Chr7	1666943	1677018	+	10076	3189	3189	1063	20	159.4	362.5
Pbr009692.1	PRP	-	-	-	Chr7	1691965	1696296	+	4332	4332	4332	1444	1	4332	0
Pbr009717.1	PRP	-	-	-	Chr7	1973316	1977293	-	3978	3978	3978	1326	1	3978	0
Pbr009726.1	PRP	-	-	-	Chr7	2037981	2047002	+	9022	4572	4572	1524	14	326.6	342.3
Pbr009875.1	PRP	-	-	-	Chr10	22547064	22553228	-	6165	2136	2136	712	9	237.3	503.6
Pbr010146.1	PRP	-	-	-	Chr14	12304067	12304813	+	747	510	510	170	3	170	118.5
Pbr010162.1	PRP	-	-	-	Chr14	12373541	12379294	-	5754	3757	2985	995	16	234.8	133.1
Pbr010331.1	PRP	-	-	-	Chr14	1982945	1984165	-	1221	1221	1221	407	1	1221	0
Pbr010360.1	PRP	-	-	-	Chr14	2306846	2314426	-	7581	2223	2223	741	20	111.2	282
Pbr010607.1	PRP	-	-	-	Chr15	13088593	13090795	-	2203	1287	1287	429	2	643.5	916
Pbr011093.1	PRP	-	-	-	Chr10	9165675	9166632	-	958	958	552	184	1	958	0
Pbr011318.1	PRP	-	-	-	Chr17	21855955	21861849	+	5895	2460	2460	820	17	144.7	214.7
Pbr012274.3	PRP	-	-	-	Chr16	4404280	4410713	-	6434	2612	2349	783	11	237.5	382.2
Pbr012286.1	PRP	-	-	-	Chr8	11580155	11582536	-	2382	1122	1122	374	7	160.3	210
Pbr012513.2	PRP	-	-	-	Chr17	23082010	23087091	-	5082	3477	1773	591	10	347.7	178.3
Pbr012758.1	PRP	-	-	-	scaffold195.0	646884	648649	-	1766	740	456	152	5	148	256.5
Pbr014084.1	PRP	-	-	-	Chr2	19383744	19388496	+	4753	1770	1770	590	8	221.2	426.1
Pbr014292.1	PRP	-	-	-	Chr15	18219166	18226948	-	7783	1437	1437	479	5	287.4	1586.5
Pbr014489.2	PRP	-	-	-	Chr17	25151829	25156989	-	5161	2482	1776	592	11	225.6	267.9
Pbr014742.1	PRP	-	-	-	Chr13	11477929	11481451	-	3523	1771	1233	411	4	442.8	584
Pbr014767.2	PRP	-	-	-	Chr13	11648916	11649877	-	962	606	606	202	3	202	178
Pbr015173.1	PRP	-	-	-	Chr16	6101894	6104299	-	2406	1660	714	238	3	553.3	373
Pbr015404.1	PRP	-	-	-	Chr12	19625436	19633011	-	7576	2538	2538	846	20	126.9	265.2
Pbr015701.1	PRP	-	-	-	Chr1	222176	224538	-	2363	1427	1164	388	5	285.4	234
Pbr015770.1	PRP	-	-	-	Chr1	691603	692609	-	1007	423	423	141	4	105.8	194.7
Pbr016007.1	PRP	-	-	-	Chr7	4778506	4793126	-	14621	3225	3225	1075	36	89.6	325.6
Pbr016250.1	PRP	-	-	-	Chr10	4414884	4418034	-	3151	2602	1488	496	3	867.3	274.5
Pbr016276.2	PRP	-	-	-	Chr10	4615901	4616771	+	871	462	462	154	3	154	204.5
Pbr016439.1	PRP	-	-	-	Chr12	3226013	3233955	-	7943	3051	3051	1017	27	113	188.2
Pbr016780.1	PRP	-	-	-	Chr14	3005182	3008227	+	3046	2652	2652	884	2	1326	394
Pbr016869.2	PRP	-	-	-	Chr14	3780123	3783436	-	3314	1056	1056	352	9	117.3	282.2
Pbr016974.1	PRP	-	-	-	Chr15	14510481	14514844	+	4364	1821	1821	607	8	227.6	363.3
Pbr017254.1	PRP	-	-	-	Chr15	19983728	19984003	-	276	276	276	92	1	276	0
Pbr017459.1	PRP	-	-	-	Chr15	26679819	26686498	-	6680	1998	1998	666	12	166.5	425.6
Pbr017803.1	PRP	-	-	-	Chr12	20625787	20629000	+	3214	2787	2787	929	2	1393.5	427
Pbr018114.1	PRP	-	-	-	Chr9	16299215	16300165	+	951	951	723	241	1	951	0
Pbr018134.1	PRP	-	-	-	Chr9	16115828	16125958	-	10131	8628	8628	2876	8	1078.5	214.7
Pbr018158.1	PRP	-	-	-	Chr9	15897880	15908072	+	10193	8466	8466	2822	9	940.7	215.9
Pbr019632.1	PRP	-	-	-	Chr15	7986613	7993711	+	7099	3654	3654	1218	9	406	430.6
Pbr019665.1	PRP	-	-	-	Chr15	7741237	7742724	+	1488	1305	1305	435	2	652.5	183
Pbr019892.1	PRP	-	-	-	Chr15	6194874	6200887	-	6014	1614	1614	538	16	100.9	293.3
Pbr020118.1	PRP	-	-	-	Chr15	4633039	4636650	+	3612	1551	1551	517	12	129.2	187.4
Pbr020357.1	PRP	-	-	-	Chr6	3269647	3271623	+	1977	1138	777	259	6	189.7	167.8
Pbr020413.1	PRP	-	-	-	Chr4	1312372	1316149	+	3778	2790	2790	930	8	348.8	141.1
Pbr020434.1	PRP	-	-	-	Chr4	1134964	1138741	-	3778	2595	2595	865	8	324.4	169
Pbr020436.1	PRP	-	-	-	Chr4	1102816	1104501	-	1686	1047	1047	349	3	349	319.5
Pbr021547.1	PRP	-	-	-	scaffold320.0	320668	322181	-	1514	1398	1398	466	2	699	116
Pbr021684.1	PRP	-	-	-	Chr17	17141913	17143766	+	1854	1762	1488	496	2	881	92
Pbr021685.1	PRP	-	-	-	Chr17	17137867	17139606	+	1740	1437	1437	479	2	718.5	303
Pbr021690.1	PRP	-	-	-	Chr17	17084901	17086443	+	1543	1461	1461	487	2	730.5	82
Pbr021694.1	PRP	-	-	-	Chr17	17072304	17073092	+	789	789	543	181	1	789	0
Pbr021697.1	PRP	-	-	-	Chr17	17042346	17042945	+	600	600	600	200	1	600	0
Pbr021699.1	PRP	-	-	-	Chr17	17021078	17021587	+	510	510	510	170	1	510	0
Pbr021705.2	PRP	-	-	-	Chr17	16937145	16938688	+	1544	1458	1458	486	2	729	86
Pbr022114.2	PRP	-	-	-	Chr15	19037968	19039649	+	1682	693	693	231	7	99	164.8
Pbr022928.1	PRP	-	-	-	Chr2	7016613	7027608	-	10996	4348	3348	1116	22	197.6	316.6
Pbr023138.1	PRP	-	-	-	Chr3	17806187	17811908	+	5722	3799	1836	612	14	271.4	147.9
Pbr023205.1	PRP	-	-	-	Chr11	23644525	23647109	-	2585	1587	1587	529	6	264.5	199.6
Pbr023404.1	PRP	-	-	-	Chr12	14910808	14911664	-	857	507	507	169	3	169	175
Pbr023493.1	PRP	-	-	-	Chr15	11063579	11067058	-	3480	2238	2238	746	9	248.7	155.2
Pbr023540.3	PRP	-	-	-	Chr15	22674621	22680002	-	5382	4559	3048	1016	7	651.3	137.2
Pbr023620.1	PRP	-	-	-	Chr12	1275151	1278040	+	2890	2083	1746	582	5	416.6	201.8
Pbr023899.1	PRP	-	-	-	Chr4	10903645	10904810	-	1166	1166	840	280	1	1166	0
Pbr023995.1	PRP	-	-	-	Chr6	5777424	5779000	+	1577	687	687	229	3	229	445
Pbr024020.1	PRP	-	-	-	Chr6	5567317	5570243	+	2927	2124	2124	708	7	303.4	133.8
Pbr024043.1	PRP	-	-	-	Chr6	5435150	5438313	-	3164	1887	1887	629	8	235.9	182.4
Pbr024094.1	PRP	-	-	-	Chr9	14392750	14395342	+	2593	2061	2061	687	5	412.2	133
Pbr024381.1	PRP	-	-	-	scaffold381.0	360275	367184	+	6910	2892	2892	964	10	289.2	446.4
Pbr024571.1	PRP	-	-	-	Chr8	1333069	1334641	-	1573	1452	1452	484	2	726	121
Pbr024572.1	PRP	-	-	-	Chr8	1401419	1402991	+	1573	1452	1452	484	2	726	121
Pbr024598.1	PRP	-	-	-	Chr4	9970953	9975696	+	4744	1113	1113	371	7	159	605.2
Pbr024620.1	PRP	-	-	-	Chr4	10137532	10142275	-	4744	1158	1158	386	8	144.8	512.3
Pbr024987.1	PRP	-	-	-	Chr8	14499371	14502361	-	2991	1173	1173	391	10	117.3	202
Pbr025171.1	PRP	-	-	-	Chr2	13247741	13249093	+	1353	1353	1353	451	1	1353	0
Pbr025362.1	PRP	-	-	-	Chr5	18454446	18455413	+	968	968	573	191	1	968	0
Pbr026185.1	PRP	-	-	-	Chr10	11474180	11478280	-	4101	1467	1467	489	13	112.8	219.5
Pbr026194.1	PRP	-	-	-	Chr10	11627129	11634923	+	7795	1884	1884	628	18	104.7	347.7
Pbr026293.2	PRP	-	-	-	Chr10	14057587	14060281	+	2695	507	507	169	3	169	1094
Pbr026641.1	PRP	-	-	-	Chr8	3281382	3285316	-	3935	2109	2109	703	9	234.3	228.2
Pbr026937.1	PRP	-	-	-	Chr13	6012029	6020993	-	8965	4572	4572	1524	14	326.6	337.9
Pbr027389.1	PRP	-	-	-	Chr5	13176588	13181966	-	5379	1852	1497	499	8	231.5	503.9
Pbr027945.1	PRP	-	-	-	Chr15	10685066	10688689	-	3624	1149	1149	383	8	143.6	353.6
Pbr028159.1	PRP	-	-	-	scaffold466.0	263234	265287	-	2054	894	894	298	3	298	580
Pbr028565.1	PRP	-	-	-	Chr4	290258	293177	+	2920	2111	1752	584	5	422.2	202.2
Pbr028962.1	PRP	-	-	-	Chr4	1666762	1668406	+	1645	873	873	291	4	218.2	257.3
Pbr029173.1	PRP	-	-	-	Chr1	2020639	2022095	-	1457	423	423	141	4	105.8	344.7
Pbr029177.1	PRP	-	-	-	Chr1	2110989	2114662	+	3674	2079	456	152	5	415.8	398.8
Pbr029637.2	PRP	-	-	-	Chr9	13409324	13411105	-	1782	1011	1011	337	2	505.5	771
Pbr029723.1	PRP	-	-	-	Chr9	14215858	14221808	+	5951	2342	1554	518	11	212.9	360.9
Pbr029731.1	PRP	-	-	-	Chr12	5282793	5285801	+	3009	1536	1536	512	7	219.4	245.5
Pbr029733.1	PRP	-	-	-	Chr12	5315200	5318168	+	2969	1668	1668	556	7	238.3	216.8
Pbr029781.1	PRP	-	-	-	Chr8	10999713	11003241	-	3529	1614	1614	538	11	146.7	191.5
Pbr030013.1	PRP	-	-	-	Chr13	4220750	4224558	-	3809	2196	2196	732	11	199.6	161.3
Pbr030482.1	PRP	-	-	-	Chr17	13058905	13062806	+	3902	3321	1989	663	5	664.2	145.2
Pbr030694.1	PRP	-	-	-	Chr9	20076544	20087001	+	10458	3204	3204	1068	27	118.7	279
Pbr031293.1	PRP	-	-	-	Chr7	9397948	9408841	-	10894	6795	6795	2265	12	566.2	372.6
Pbr031341.1	PRP	-	-	-	Chr1	8605788	8608002	+	2215	1308	1308	436	5	261.6	226.8
Pbr031478.1	PRP	-	-	-	Chr11	11982926	11985086	-	2161	1263	1263	421	7	180.4	149.7
Pbr031707.2	PRP	-	-	-	Chr15	16528096	16538866	-	10771	4590	4590	1530	36	127.5	176.6
Pbr031966.1	PRP	-	-	-	Chr10	5780889	5782581	+	1693	1125	1125	375	3	375	284
Pbr032825.1	PRP	-	-	-	Chr4	11404789	11407914	-	3126	1966	1644	548	4	491.5	386.7
Pbr033027.1	PRP	-	-	-	Chr5	17748037	17753600	+	5564	5280	5280	1760	2	2640	284
Pbr033034.1	PRP	-	-	-	Chr5	17789568	17793472	-	3905	3438	3438	1146	2	1719	467
Pbr033544.1	PRP	-	-	-	Chr14	16977202	16978877	+	1676	1458	1458	486	2	729	218
Pbr033545.1	PRP	-	-	-	Chr14	17004760	17006370	+	1611	1458	1458	486	2	729	153
Pbr033547.1	PRP	-	-	-	Chr14	17049361	17050972	+	1612	1452	1452	484	2	726	160
Pbr033957.1	PRP	-	-	-	Chr3	24780497	24787779	-	7283	2385	2385	795	4	596.2	1632.7
Pbr034252.1	PRP	-	-	-	Chr15	11653998	11659035	+	5038	2250	2250	750	9	250	348.5
Pbr034707.1	PRP	-	-	-	scaffold655.0	85397	94525	-	9129	3630	3630	1210	22	165	261.9
Pbr034931.1	PRP	-	-	-	scaffold660.0	193400	196246	-	2847	564	564	188	3	188	1141.5
Pbr035052.1	PRP	-	-	-	Chr6	10381848	10385401	+	3554	1239	1239	413	5	247.8	578.8
Pbr035117.1	PRP	-	-	-	Chr6	10917204	10919578	+	2375	1245	1245	415	5	249	282.5
Pbr035357.1	PRP	-	-	-	Chr7	14223537	14225809	+	2273	1038	1038	346	4	259.5	411.7
Pbr035698.1	PRP	-	-	-	scaffold697.0	66470	67822	+	1353	1353	1353	451	1	1353	0
Pbr035713.1	PRP	-	-	-	Chr12	14483315	14484986	+	1672	1672	1221	407	1	1672	0
Pbr035830.1	PRP	-	-	-	Chr12	16572251	16573399	+	1149	1149	1149	383	1	1149	0
Pbr036124.2	PRP	-	-	-	Chr14	17413121	17414540	+	1420	1149	1149	383	2	574.5	271
Pbr036218.1	PRP	-	-	-	Chr16	557820	562209	+	4390	4390	1971	657	1	4390	0
Pbr036303.1	PRP	-	-	-	scaffold711.0	175912	182584	-	6673	1998	1998	666	12	166.5	425
Pbr036480.1	PRP	-	-	-	Chr8	16438735	16440338	+	1604	456	456	152	3	152	574
Pbr036542.1	PRP	-	-	-	Chr8	16049451	16051054	-	1604	456	456	152	3	152	574
Pbr036768.1	PRP	-	-	-	Chr5	5519785	5526493	-	6709	1950	1950	650	8	243.8	679.9
Pbr036954.1	PRP	-	-	-	Chr14	13382211	13384780	+	2570	2345	645	215	2	1172.5	225
Pbr037071.1	PRP	-	-	-	scaffold748.0	13559	17955	+	4397	2685	2685	895	9	298.3	214
Pbr037845.1	PRP	-	-	-	Chr16	4982424	4985267	+	2844	768	768	256	5	153.6	519
Pbr038060.1	PRP	-	-	-	scaffold793.0	10961	12376	+	1416	1416	1416	472	1	1416	0
Pbr038730.1	PRP	-	-	-	Chr14	20237204	20241015	-	3812	2409	2409	803	8	301.1	200.4
Pbr038837.1	PRP	-	-	-	Chr14	16709498	16712425	-	2928	1152	1152	384	10	115.2	197.3
Pbr038878.1	PRP	-	-	-	Chr14	16383465	16386515	-	3051	2204	735	245	6	367.3	169.4
Pbr039168.1	PRP	-	-	-	Chr13	3350788	3354492	-	3705	1479	1479	493	8	184.9	318
Pbr039178.2	PRP	-	-	-	Chr13	3437318	3440305	-	2988	1977	1977	659	5	395.4	252.8
Pbr039736.1	PRP	-	-	-	Chr3	6048264	6054412	-	6149	1599	1599	533	13	123	379.2
Pbr040389.1	PRP	-	-	-	scaffold888.0	47581	50175	-	2595	2595	2595	865	1	2595	0
Pbr040696.1	PRP	-	-	-	Chr15	37675600	37684728	+	9129	3630	3630	1210	22	165	261.9
Pbr041173.1	PRP	-	-	-	Chr5	10245737	10263670	+	17934	6024	6024	2008	32	188.2	384.2
Pbr041313.1	PRP	-	-	-	scaffold930.0	130108	133283	-	3176	2636	1485	495	3	878.7	270
Pbr041392.1	PRP	-	-	-	scaffold937.0	59907	62511	+	2605	999	456	152	5	199.8	401.5
Pbr041503.2	PRP	-	-	-	Chr2	18309813	18320333	-	10521	4314	4314	1438	35	123.3	182.6
Pbr041805.1	PRP	-	-	-	Chr9	15686756	15687538	+	783	783	783	261	1	783	0
Pbr042041.2	PRP	-	-	-	Chr5	23498421	23501690	+	3270	1185	1185	395	13	91.2	173.8
Pbr042643.1	PRP	-	-	-	Chr5	26790804	26792001	-	1198	993	543	181	3	331	102.5
Pbr042645.1	PRP	-	-	-	Chr5	25967653	25969831	+	2179	777	408	136	5	155.4	350.5

## Sheet: TableS2
Table S2. The transcription factor shared by HRGP gene pairs from WGD event
Gene pairs	Common transcription factor	Expression correlation
Pbr015458.1/Pbr027582.2	RSP00444 RSP00861 RSP00864 RSP00865 RSP01283 RSP02375 RSP02423	0.984587
Pbr012520.1/Pbr032240.1	RSP00108 RSP01074 RSP01169 RSP01283 RSP01452 RSP02375 RSP02708 RSP02801	0.951527
Pbr016230.1/Pbr000392.1	RSP00095 RSP00471 RSP00569 RSP00864 RSP00865 RSP01283 RSP02375 RSP02423 RSP02958	0.953874
Pbr005668.1/Pbr003147.1	RSP00263 RSP01563	0.99514
Pbr035713.1/Pbr010331.1	RSP01283 RSP02188	0.980039
Pbr012520.1/Pbr014495.1	RSP00108 RSP00279 RSP00369 RSP00448 RSP00535 RSP00920 RSP00978 RSP01074 RSP01169 RSP01255 RSP01450 RSP01452 RSP01986 RSP02428 RSP02621 RSP02708 RSP02861 RSP02901	0.970269
Pbr030424.1/Pbr025142.1	－	-0.0155391
Pbr008319.1/Pbr034558.2	－	-0.0552109
Pbr025412.1/Pbr039028.1	－	-0.00782242
Pbr038683.3/Pbr041061.1	－	-0.00114926
Pbr025556.1/Pbr042884.1	－	-0.0514232

## Sheet: TableS3
Table S3 The comparison of searching strategy between our method and previous reported
Species	Screened out by our method	Previous reported
A.thaliana	324	162
P.trichocarpa	433	271

## Sheet: TableS4
Table S4 Primers for HRGPs in qRT-PCR
Gene ID	Forward Primer	Reversed Primer
Pbr036330.1	GCGCGCCTTATCACCACAC	CATGGAACATGAGTGCCCTACAACT
Pbr010506.1	CCATACTGGCATATGCAAGCTTAATGC	TGTGCTGATAAGGCGCGC
Pbr031110.1	CACTAAGCTAAACGGGGGCA	TGTCAGCCTTGAGCACAACT
